# Supplementary material for: Motif depletion in bacteriophages infecting hosts with CRISPR systems
Source: BMC Genomics. 2014 Aug 8;15(1):663. doi: 10.1186/1471-2164-15-663 (PMC4246573; doi:10.1186/1471-2164-15-663)
Supplement: Supplementary file 2 — Additional file 2: Hosts sheet - Information for bacterial species with sequenced genomes and sequenced phage genomes. For each bacterial species, information about absence (0) or presence (1) in at least one strain of this species is given for CRISPR types I-C and I-E. Ratios sheet - r PAM values for the motifs analyzed for all bacteria. Motifs on both strands were subsumed into one ratio. (XLSX 167 KB) [file 12864_2014_6677_MOESM2_ESM.xlsx]

## Sheet: Hosts
Host	Species	Taxonomy	Type I-C	Type I-E
Alai	Acholeplasma laidlawii	cellular_organisms;Bacteria;Tenericutes;Mollicutes;Acholeplasmatales;Acholeplasmataceae;Acholeplasma	0	0
Abau	Acinetobacter baumannii	cellular_organisms;Bacteria;Proteobacteria;Gammaproteobacteria;Pseudomonadales;Moraxellaceae;Acinetobacter;Acinetobacter_calcoaceticus/baumannii_complex	0	0
Ajoh	Acinetobacter johnsonii	cellular_organisms;Bacteria;Proteobacteria;Gammaproteobacteria;Pseudomonadales;Moraxellaceae;Acinetobacter	0	0
Ahyd	Aeromonas hydrophila	cellular_organisms;Bacteria;Proteobacteria;Gammaproteobacteria;Aeromonadales;Aeromonadaceae;Aeromonas	0	0
Asal	Aeromonas salmonicida	cellular_organisms;Bacteria;Proteobacteria;Gammaproteobacteria;Aeromonadales;Aeromonadaceae;Aeromonas	0	0
Amac	Alteromonas macleodii	cellular_organisms;Bacteria;Proteobacteria;Gammaproteobacteria;Alteromonadales;Alteromonadaceae;Alteromonas	0	1
Abra	Azospirillum brasilense	cellular_organisms;Bacteria;Proteobacteria;Alphaproteobacteria;Rhodospirillales;Rhodospirillaceae;Azospirillum	0	0
Bant	Bacillus anthracis	cellular_organisms;Bacteria;Firmicutes;Bacilli;Bacillales;Bacillaceae;Bacillus;Bacillus_cereus_group	0	0
Bcer	Bacillus cereus	cellular_organisms;Bacteria;Firmicutes;Bacilli;Bacillales;Bacillaceae;Bacillus;Bacillus_cereus_group	1	0
Bpum	Bacillus pumilus	cellular_organisms;Bacteria;Firmicutes;Bacilli;Bacillales;Bacillaceae;Bacillus	0	0
Bsub	Bacillus subtilis	cellular_organisms;Bacteria;Firmicutes;Bacilli;Bacillales;Bacillaceae;Bacillus;Bacillus_subtilis_group	0	0
Bthu	Bacillus thuringiensis	cellular_organisms;Bacteria;Firmicutes;Bacilli;Bacillales;Bacillaceae;Bacillus;Bacillus_cereus_group	1	0
Bwei	Bacillus weihenstephanensis	cellular_organisms;Bacteria;Firmicutes;Bacilli;Bacillales;Bacillaceae;Bacillus;Bacillus_cereus_group	0	0
Bfra	Bacteroides fragilis	cellular_organisms;Bacteria;Bacteroidetes/Chlorobi_group;Bacteroidetes;Bacteroidia;Bacteroidales;Bacteroidaceae;Bacteroides	0	0
Bbac	Bdellovibrio bacteriovorus	cellular_organisms;Bacteria;Proteobacteria;delta/epsilon_subdivisions;Deltaproteobacteria;Bdellovibrionales;Bdellovibrionaceae;Bdellovibrio	0	0
Bbro	Bordetella bronchiseptica	cellular_organisms;Bacteria;Proteobacteria;Betaproteobacteria;Burkholderiales;Alcaligenaceae;Bordetella	0	0
Babo	Brucella abortus	cellular_organisms;Bacteria;Proteobacteria;Alphaproteobacteria;Rhizobiales;Brucellaceae;Brucella	0	0
Bmel	Brucella melitensis	cellular_organisms;Bacteria;Proteobacteria;Alphaproteobacteria;Rhizobiales;Brucellaceae;Brucella	0	0
Bamb	Burkholderia ambifaria	cellular_organisms;Bacteria;Proteobacteria;Betaproteobacteria;Burkholderiales;Burkholderiaceae;Burkholderia;Burkholderia_cepacia_complex	0	0
Bcen	Burkholderia cenocepacia	cellular_organisms;Bacteria;Proteobacteria;Betaproteobacteria;Burkholderiales;Burkholderiaceae;Burkholderia;Burkholderia_cepacia_complex	0	0
Bcep	Burkholderia cepacia	cellular_organisms;Bacteria;Proteobacteria;Betaproteobacteria;Burkholderiales;Burkholderiaceae;Burkholderia;Burkholderia_cepacia_complex	0	0
Bpse	Burkholderia pseudomallei	cellular_organisms;Bacteria;Proteobacteria;Betaproteobacteria;Burkholderiales;Burkholderiaceae;Burkholderia;pseudomallei_group	0	0
Btha	Burkholderia thailandensis	cellular_organisms;Bacteria;Proteobacteria;Betaproteobacteria;Burkholderiales;Burkholderiaceae;Burkholderia;pseudomallei_group	0	0
Cjej	Campylobacter jejuni	cellular_organisms;Bacteria;Proteobacteria;delta/epsilon_subdivisions;Epsilonproteobacteria;Campylobacterales;Campylobacteraceae;Campylobacter	0	0
Ccre	Caulobacter crescentus	cellular_organisms;Bacteria;Proteobacteria;Alphaproteobacteria;Caulobacterales;Caulobacteraceae;Caulobacter	0	0
Cpsi	Chlamydia psittaci	cellular_organisms;Bacteria;Chlamydiae/Verrucomicrobia_group;Chlamydiae;Chlamydiia;Chlamydiales;Chlamydiaceae;Chlamydia/Chlamydophila_group;Chlamydia	0	0
Cabo	Chlamydophila abortus	cellular_organisms;Bacteria;Chlamydiae/Verrucomicrobia_group;Chlamydiae;Chlamydiia;Chlamydiales;Chlamydiaceae;Chlamydia/Chlamydophila_group;Chlamydophila	0	0
Cpne	Chlamydophila pneumoniae	cellular_organisms;Bacteria;Chlamydiae/Verrucomicrobia_group;Chlamydiae;Chlamydiia;Chlamydiales;Chlamydiaceae;Chlamydia/Chlamydophila_group;Chlamydia	0	0
Cmic	Clavibacter michiganensis	cellular_organisms;Bacteria;Actinobacteria;Actinobacteria;Actinobacteridae;Actinomycetales;Micrococcineae;Microbacteriaceae;Clavibacter	0	0
Cbot	Clostridium botulinum	cellular_organisms;Bacteria;Firmicutes;Clostridia;Clostridiales;Clostridiaceae;Clostridium	0	0
Cdif	Clostridium difficile	cellular_organisms;Bacteria;Firmicutes;Clostridia;Clostridiales;Peptostreptococcaceae	0	0
Cper	Clostridium perfringens	cellular_organisms;Bacteria;Firmicutes;Clostridia;Clostridiales;Clostridiaceae;Clostridium	0	0
Cspo	Clostridium sporogenes	cellular_organisms;Bacteria;Firmicutes;Clostridia;Clostridiales;Clostridiaceae;Clostridium	0	0
Cglu	Corynebacterium glutamicum	cellular_organisms;Bacteria;Actinobacteria;Actinobacteria;Actinobacteridae;Actinomycetales;Corynebacterineae;Corynebacteriaceae;Corynebacterium	0	0
Catl	Croceibacter atlanticus	cellular_organisms;Bacteria;Bacteroidetes/Chlorobi_group;Bacteroidetes;Flavobacteriia;Flavobacteriales;Flavobacteriaceae;Croceibacter	0	0
Csak	Cronobacter sakazakii	cellular_organisms;Bacteria;Proteobacteria;Gammaproteobacteria;Enterobacteriales;Enterobacteriaceae;Cronobacter	0	1
Daci	Delftia acidovorans	cellular_organisms;Bacteria;Proteobacteria;Betaproteobacteria;Burkholderiales;Comamonadaceae;Delftia	0	0
Eict	Edwardsiella ictaluri	cellular_organisms;Bacteria;Proteobacteria;Gammaproteobacteria;Enterobacteriales;Enterobacteriaceae;Edwardsiella	0	0
Ecan	Enterobacter cancerogenus	cellular_organisms;Bacteria;Proteobacteria;Gammaproteobacteria;Enterobacteriales;Enterobacteriaceae;Enterobacter	0	0
Eclo	Enterobacter cloacae	cellular_organisms;Bacteria;Proteobacteria;Gammaproteobacteria;Enterobacteriales;Enterobacteriaceae;Enterobacter;Enterobacter_cloacae_complex	0	0
Efae	Enterococcus faecalis	cellular_organisms;Bacteria;Firmicutes;Bacilli;Lactobacillales;Enterococcaceae;Enterococcus	0	0
Eamy	Erwinia amylovora	cellular_organisms;Bacteria;Proteobacteria;Gammaproteobacteria;Enterobacteriales;Enterobacteriaceae;Erwinia	0	1
Epyr	Erwinia pyrifoliae	cellular_organisms;Bacteria;Proteobacteria;Gammaproteobacteria;Enterobacteriales;Enterobacteriaceae;Erwinia	0	1
Ecol	Escherichia coli	cellular_organisms;Bacteria;Proteobacteria;Gammaproteobacteria;Enterobacteriales;Enterobacteriaceae;Escherichia	0	1
Fpsy	Flavobacterium psychrophilum	cellular_organisms;Bacteria;Bacteroidetes/Chlorobi_group;Bacteroidetes;Flavobacteriia;Flavobacteriales;Flavobacteriaceae;Flavobacterium	0	0
Hinf	Haemophilus influenzae	cellular_organisms;Bacteria;Proteobacteria;Gammaproteobacteria;Pasteurellales;Pasteurellaceae;Haemophilus	0	0
Hpar	Haemophilus parasuis	cellular_organisms;Bacteria;Proteobacteria;Gammaproteobacteria;Pasteurellales;Pasteurellaceae;Haemophilus	0	0
Hpyl	Helicobacter pylori	cellular_organisms;Bacteria;Proteobacteria;delta/epsilon_subdivisions;Epsilonproteobacteria;Campylobacterales;Helicobacteraceae;Helicobacter	0	0
Koxy	Klebsiella oxytoca	cellular_organisms;Bacteria;Proteobacteria;Gammaproteobacteria;Enterobacteriales;Enterobacteriaceae;Klebsiella	0	1
Kpne	Klebsiella pneumoniae	cellular_organisms;Bacteria;Proteobacteria;Gammaproteobacteria;Enterobacteriales;Enterobacteriaceae;Klebsiella	0	1
Lcas	Lactobacillus casei	cellular_organisms;Bacteria;Firmicutes;Bacilli;Lactobacillales;Lactobacillaceae;Lactobacillus;Lactobacillus_casei_group	0	1
Ldel	Lactobacillus delbrueckii	cellular_organisms;Bacteria;Firmicutes;Bacilli;Lactobacillales;Lactobacillaceae;Lactobacillus	1	1
Lgas	Lactobacillus gasseri	cellular_organisms;Bacteria;Firmicutes;Bacilli;Lactobacillales;Lactobacillaceae;Lactobacillus	0	0
Ljen	Lactobacillus jensenii	cellular_organisms;Bacteria;Firmicutes;Bacilli;Lactobacillales;Lactobacillaceae;Lactobacillus	0	0
Ljoh	Lactobacillus johnsonii	cellular_organisms;Bacteria;Firmicutes;Bacilli;Lactobacillales;Lactobacillaceae;Lactobacillus	0	0
Lpla	Lactobacillus plantarum	cellular_organisms;Bacteria;Firmicutes;Bacilli;Lactobacillales;Lactobacillaceae;Lactobacillus	0	0
Lrha	Lactobacillus rhamnosus	cellular_organisms;Bacteria;Firmicutes;Bacilli;Lactobacillales;Lactobacillaceae;Lactobacillus	0	0
Llac	Lactococcus lactis	cellular_organisms;Bacteria;Firmicutes;Bacilli;Lactobacillales;Streptococcaceae;Lactococcus	0	0
Lmes	Leuconostoc mesenteroides	cellular_organisms;Bacteria;Firmicutes;Bacilli;Lactobacillales;Leuconostocaceae;Leuconostoc	0	0
Lmon	Listeria monocytogenes	cellular_organisms;Bacteria;Firmicutes;Bacilli;Bacillales;Listeriaceae;Listeria	0	0
Mhae	Mannheimia haemolytica	cellular_organisms;Bacteria;Proteobacteria;Gammaproteobacteria;Pasteurellales;Pasteurellaceae;Mannheimia	1	0
Maer	Microcystis aeruginosa	cellular_organisms;Bacteria;Cyanobacteria;Oscillatoriophycideae;Chroococcales;Microcystis	0	0
Mmor	Morganella morganii	cellular_organisms;Bacteria;Proteobacteria;Gammaproteobacteria;Enterobacteriales;Enterobacteriaceae;Morganella	0	0
Mavi	Mycobacterium avium	cellular_organisms;Bacteria;Actinobacteria;Actinobacteria;Actinobacteridae;Actinomycetales;Corynebacterineae;Mycobacteriaceae;Mycobacterium;Mycobacterium_avium_complex_(MAC)	0	0
Msme	Mycobacterium smegmatis	cellular_organisms;Bacteria;Actinobacteria;Actinobacteria;Actinobacteridae;Actinomycetales;Corynebacterineae;Mycobacteriaceae;Mycobacterium	0	1
Mtub	Mycobacterium tuberculosis	cellular_organisms;Bacteria;Actinobacteria;Actinobacteria;Actinobacteridae;Actinomycetales;Corynebacterineae;Mycobacteriaceae;Mycobacterium;Mycobacterium_tuberculosis_complex	0	0
Mart	Mycoplasma arthritidis	cellular_organisms;Bacteria;Tenericutes;Mollicutes;Mycoplasmatales;Mycoplasmataceae;Mycoplasma	0	0
Mfer	Mycoplasma fermentans	cellular_organisms;Bacteria;Tenericutes;Mollicutes;Mycoplasmatales;Mycoplasmataceae;Mycoplasma	0	0
Mpul	Mycoplasma pulmonis	cellular_organisms;Bacteria;Tenericutes;Mollicutes;Mycoplasmatales;Mycoplasmataceae;Mycoplasma	0	0
Mxan	Myxococcus xanthus	cellular_organisms;Bacteria;Proteobacteria;delta/epsilon_subdivisions;Deltaproteobacteria;Myxococcales;Cystobacterineae;Myxococcaceae;Myxococcus	1	0
Nbra	Nocardia brasiliensis	cellular_organisms;Bacteria;Actinobacteria;Actinobacteria;Actinobacteridae;Actinomycetales;Corynebacterineae;Nocardiaceae;Nocardia	0	1
Pmul	Pasteurella multocida	cellular_organisms;Bacteria;Proteobacteria;Gammaproteobacteria;Pasteurellales;Pasteurellaceae;Pasteurella	0	0
Patr	Pectobacterium atrosepticum	cellular_organisms;Bacteria;Proteobacteria;Gammaproteobacteria;Enterobacteriales;Enterobacteriaceae;Pectobacterium	0	0
Pcar	Pectobacterium carotovorum	cellular_organisms;Bacteria;Proteobacteria;Gammaproteobacteria;Enterobacteriales;Enterobacteriaceae;Pectobacterium	0	1
Pmar	Prochlorococcus marinus	cellular_organisms;Bacteria;Cyanobacteria;Prochlorales;Prochlorococcaceae;Prochlorococcus	0	0
Pacn	Propionibacterium acnes	cellular_organisms;Bacteria;Actinobacteria;Actinobacteria;Actinobacteridae;Actinomycetales;Propionibacterineae;Propionibacteriaceae;Propionibacterium	0	1
Pfre	Propionibacterium freudenreichii	cellular_organisms;Bacteria;Actinobacteria;Actinobacteria;Actinobacteridae;Actinomycetales;Propionibacterineae;Propionibacteriaceae;Propionibacterium	0	0
Pstu	Providencia stuartii	cellular_organisms;Bacteria;Proteobacteria;Gammaproteobacteria;Enterobacteriales;Enterobacteriaceae;Providencia	0	0
Paer	Pseudomonas aeruginosa	cellular_organisms;Bacteria;Proteobacteria;Gammaproteobacteria;Pseudomonadales;Pseudomonadaceae;Pseudomonas;Pseudomonas_aeruginosa_group	0	1
Pchl	Pseudomonas chlororaphis	cellular_organisms;Bacteria;Proteobacteria;Gammaproteobacteria;Pseudomonadales;Pseudomonadaceae;Pseudomonas;Pseudomonas_chlororaphis_group	0	0
Pflu	Pseudomonas fluorescens	cellular_organisms;Bacteria;Proteobacteria;Gammaproteobacteria;Pseudomonadales;Pseudomonadaceae;Pseudomonas;Pseudomonas_fluorescens_group	0	0
Pput	Pseudomonas putida	cellular_organisms;Bacteria;Proteobacteria;Gammaproteobacteria;Pseudomonadales;Pseudomonadaceae;Pseudomonas;Pseudomonas_putida_group	0	0
Psyr	Pseudomonas syringae	cellular_organisms;Bacteria;Proteobacteria;Gammaproteobacteria;Pseudomonadales;Pseudomonadaceae;Pseudomonas;Pseudomonas_syringae_group;Pseudomonas_syringae_group_genomosp._1	0	0
Rpic	Ralstonia pickettii	cellular_organisms;Bacteria;Proteobacteria;Betaproteobacteria;Burkholderiales;Burkholderiaceae;Ralstonia	0	0
Rsol	Ralstonia solanacearum	cellular_organisms;Bacteria;Proteobacteria;Betaproteobacteria;Burkholderiales;Burkholderiaceae;Ralstonia	0	1
Rcap	Rhodobacter capsulatus	cellular_organisms;Bacteria;Proteobacteria;Alphaproteobacteria;Rhodobacterales;Rhodobacteraceae;Rhodobacter	1	0
Requ	Rhodococcus equi	cellular_organisms;Bacteria;Actinobacteria;Actinobacteria;Actinobacteridae;Actinomycetales;Corynebacterineae;Nocardiaceae;Rhodococcus	0	0
Rery	Rhodococcus erythropolis	cellular_organisms;Bacteria;Actinobacteria;Actinobacteria;Actinobacteridae;Actinomycetales;Corynebacterineae;Nocardiaceae;Rhodococcus	0	0
Rmar	Rhodothermus marinus	cellular_organisms;Bacteria;Bacteroidetes/Chlorobi_group;Bacteroidetes;Bacteroidetes_Order_II._Incertae_sedis;Rhodothermaceae;Rhodothermus	0	1
Rana	Riemerella anatipestifer	cellular_organisms;Bacteria;Bacteroidetes/Chlorobi_group;Bacteroidetes;Flavobacteriia;Flavobacteriales;Flavobacteriaceae;Riemerella	0	0
Rden	Roseobacter denitrificans	cellular_organisms;Bacteria;Proteobacteria;Alphaproteobacteria;Rhodobacterales;Rhodobacteraceae;Roseobacter	0	0
Rpom	Ruegeria pomeroyi	cellular_organisms;Bacteria;Proteobacteria;Alphaproteobacteria;Rhodobacterales;Rhodobacteraceae;Ruegeria	0	0
Sent	Salmonella enterica	cellular_organisms;Bacteria;Proteobacteria;Gammaproteobacteria;Enterobacteriales;Enterobacteriaceae;Salmonella	0	1
Send	Salmonella enteritidis	cellular_organisms;Bacteria;Proteobacteria;Gammaproteobacteria;Enterobacteriales;Enterobacteriaceae;Salmonella;Salmonella_enterica;Salmonella_enterica_subsp._enterica	0	1
Sgal	Salmonella gallinarum	cellular_organisms;Bacteria;Proteobacteria;Gammaproteobacteria;Enterobacteriales;Enterobacteriaceae;Salmonella;Salmonella_enterica;Salmonella_enterica_subsp._enterica	0	1
Styp	Salmonella typhimurium	cellular_organisms;Bacteria;Proteobacteria;Gammaproteobacteria;Enterobacteriales;Enterobacteriaceae;Salmonella;Salmonella_enterica;Salmonella_enterica_subsp._enterica	0	1
Sboy	Shigella boydii	cellular_organisms;Bacteria;Proteobacteria;Gammaproteobacteria;Enterobacteriales;Enterobacteriaceae;Shigella	0	1
Sfle	Shigella flexneri	cellular_organisms;Bacteria;Proteobacteria;Gammaproteobacteria;Enterobacteriales;Enterobacteriaceae;Shigella	0	1
Sson	Shigella sonnei	cellular_organisms;Bacteria;Proteobacteria;Gammaproteobacteria;Enterobacteriales;Enterobacteriaceae;Shigella	0	1
Smel	Sinorhizobium meliloti	cellular_organisms;Bacteria;Proteobacteria;Alphaproteobacteria;Rhizobiales;Rhizobiaceae;Sinorhizobium/Ensifer_group;Sinorhizobium	0	0
Sglo	Sodalis glossinidius	cellular_organisms;Bacteria;Proteobacteria;Gammaproteobacteria;Enterobacteriales;Enterobacteriaceae;Sodalis	0	0
Saur	Staphylococcus aureus	cellular_organisms;Bacteria;Firmicutes;Bacilli;Bacillales;Staphylococcaceae;Staphylococcus	0	0
Sepi	Staphylococcus epidermidis	cellular_organisms;Bacteria;Firmicutes;Bacilli;Bacillales;Staphylococcaceae;Staphylococcus	0	0
Shom	Staphylococcus hominis	cellular_organisms;Bacteria;Firmicutes;Bacilli;Bacillales;Staphylococcaceae;Staphylococcus	0	0
Smal	Stenotrophomonas maltophilia	cellular_organisms;Bacteria;Proteobacteria;Gammaproteobacteria;Xanthomonadales;Xanthomonadaceae;Stenotrophomonas;Stenotrophomonas_maltophilia_group	0	0
Sdys	Streptococcus dysgalactiae	cellular_organisms;Bacteria;Firmicutes;Bacilli;Lactobacillales;Streptococcaceae;Streptococcus;Streptococcus_dysgalactiae_group	1	0
Sequ	Streptococcus equi	cellular_organisms;Bacteria;Firmicutes;Bacilli;Lactobacillales;Streptococcaceae;Streptococcus;Streptococcus_dysgalactiae_group	1	0
Sgor	Streptococcus gordonii	cellular_organisms;Bacteria;Firmicutes;Bacilli;Lactobacillales;Streptococcaceae;Streptococcus	0	0
Smit	Streptococcus mitis	cellular_organisms;Bacteria;Firmicutes;Bacilli;Lactobacillales;Streptococcaceae;Streptococcus	0	0
Sora	Streptococcus oralis	cellular_organisms;Bacteria;Firmicutes;Bacilli;Lactobacillales;Streptococcaceae;Streptococcus	0	1
Spne	Streptococcus pneumoniae	cellular_organisms;Bacteria;Firmicutes;Bacilli;Lactobacillales;Streptococcaceae;Streptococcus	0	0
Spyo	Streptococcus pyogenes	cellular_organisms;Bacteria;Firmicutes;Bacilli;Lactobacillales;Streptococcaceae;Streptococcus	1	0
Ssal	Streptococcus salivarius	cellular_organisms;Bacteria;Firmicutes;Bacilli;Lactobacillales;Streptococcaceae;Streptococcus	0	1
Ssui	Streptococcus suis	cellular_organisms;Bacteria;Firmicutes;Bacilli;Lactobacillales;Streptococcaceae;Streptococcus	0	0
Sthe	Streptococcus thermophilus	cellular_organisms;Bacteria;Firmicutes;Bacilli;Lactobacillales;Streptococcaceae;Streptococcus	0	0
Save	Streptomyces avermitilis	cellular_organisms;Bacteria;Actinobacteria;Actinobacteria;Actinobacteridae;Actinomycetales;Streptomycineae;Streptomycetaceae;Streptomyces	0	1
Scoe	Streptomyces coelicolor	cellular_organisms;Bacteria;Actinobacteria;Actinobacteria;Actinobacteridae;Actinomycetales;Streptomycineae;Streptomycetaceae;Streptomyces	0	0
Sliv	Streptomyces lividans	cellular_organisms;Bacteria;Actinobacteria;Actinobacteria;Actinobacteridae;Actinomycetales;Streptomycineae;Streptomycetaceae;Streptomyces	0	0
Sven	Streptomyces venezuelae	cellular_organisms;Bacteria;Actinobacteria;Actinobacteria;Actinobacteridae;Actinomycetales;Streptomycineae;Streptomycetaceae;Streptomyces	0	0
Tsac	Thermoanaerobacterium saccharolyticum	cellular_organisms;Bacteria;Firmicutes;Clostridia;Thermoanaerobacterales;Thermoanaerobacterales_Family_III._Incertae_Sedis;Thermoanaerobacterium	0	0
Tthe	Thermus thermophilus	cellular_organisms;Bacteria;Deinococcus-Thermus;Deinococci;Thermales;Thermaceae;Thermus	1	1
Tpau	Tsukamurella paurometabola	cellular_organisms;Bacteria;Actinobacteria;Actinobacteria;Actinobacteridae;Actinomycetales;Corynebacterineae;Tsukamurellaceae;Tsukamurella	0	0
Vcho	Vibrio cholerae	cellular_organisms;Bacteria;Proteobacteria;Gammaproteobacteria;Vibrionales;Vibrionaceae;Vibrio	0	1
Vhar	Vibrio harveyi	cellular_organisms;Bacteria;Proteobacteria;Gammaproteobacteria;Vibrionales;Vibrionaceae;Vibrio;Vibrio_harveyi_group	0	0
Vpar	Vibrio parahaemolyticus	cellular_organisms;Bacteria;Proteobacteria;Gammaproteobacteria;Vibrionales;Vibrionaceae;Vibrio;Vibrio_harveyi_group	0	0
Vvul	Vibrio vulnificus	cellular_organisms;Bacteria;Proteobacteria;Gammaproteobacteria;Vibrionales;Vibrionaceae;Vibrio	0	0
Xcam	Xanthomonas campestris	cellular_organisms;Bacteria;Proteobacteria;Gammaproteobacteria;Xanthomonadales;Xanthomonadaceae;Xanthomonas	1	0
Xory	Xanthomonas oryzae	cellular_organisms;Bacteria;Proteobacteria;Gammaproteobacteria;Xanthomonadales;Xanthomonadaceae;Xanthomonas	1	0
Xfas	Xylella fastidiosa	cellular_organisms;Bacteria;Proteobacteria;Gammaproteobacteria;Xanthomonadales;Xanthomonadaceae;Xylella	0	0
Yent	Yersinia enterocolitica	cellular_organisms;Bacteria;Proteobacteria;Gammaproteobacteria;Enterobacteriales;Enterobacteriaceae;Yersinia	0	0
Ypes	Yersinia pestis	cellular_organisms;Bacteria;Proteobacteria;Gammaproteobacteria;Enterobacteriales;Enterobacteriaceae;Yersinia	0	0

## Sheet: Ratios
Strain	Accession	Host	GAA Resampling	GAA Substring	AAG Resampling	AAG Substring	AWG Resampling	AWG Substring	AAY Resampling	AAY Substring
Streptococcus pyogenes phage 315.1	NC_004584.1	Spyo	-0.610638	-0.517925	0.0762021	-0.0308293	0.0944086	-0.0565583	-0.162741	-0.120101
Streptococcus pyogenes phage 315.2	NC_004585.1	Spyo	-0.446042	-0.351031	0.0430523	-0.0309978	0.0264049	-0.0508924	-0.0744303	-0.0705789
Streptococcus pyogenes phage 315.3	NC_004586.1	Spyo	-0.416336	-0.334025	0.0517582	-0.00734477	0.0421852	-0.0613199	-0.0971424	-0.0914694
Streptococcus pyogenes phage 315.4	NC_004587.1	Spyo	-0.611608	-0.519909	0.110289	-0.0193148	0.00499124	-0.0836415	-0.148655	-0.117032
Streptococcus pyogenes phage 315.5	NC_004588.1	Spyo	-0.76023	-0.56962	-0.0231495	-0.0944578	-0.0250584	-0.111946	-0.0506626	-0.0914441
Streptococcus pyogenes phage 315.6	NC_004589.1	Spyo	-0.365059	-0.304068	0.101382	-0.0550569	0.0381791	-0.0824018	-0.110958	-0.0538945
Streptococcus phage EJ-1	NC_005294.1	Spne	0.0751295	0.0245328	0.190684	0.119393	0.108446	0.0459158	-0.0934731	-0.0552397
Streptococcus phage SM1	NC_004996.1	Smit	0.031642	-0.0477056	0.0634363	0.0706026	0.0549812	-0.0167753	-0.0516748	-0.0897927
Enterobacteria phage T4	NC_000866.4	Ecol	0.165397	0.213832	0.00382901	0.0440301	0.0608145	0.043046	0.045594	0.0166309
Streptococcus phage Sfi19	NC_000871.1	Sthe	-0.0354132	-0.0575569	0.107657	0.124665	0.0702859	0.0432438	-0.0221964	-0.0471266
Streptococcus phage Sfi21	NC_000872.1	Sthe	-0.0522655	-0.0504828	0.0601841	0.0859983	0.0667191	0.0227296	-0.00806772	-0.0307732
Lactobacillus phage phiadh	NC_000896.1	Lgas	0.0228706	0.02574	0.166317	0.139634	0.099775	0.0453422	-0.00356303	0.00700398
Enterobacteria phage VT2-Sakai	NC_000902.1	Ecol	0.0980677	0.160382	-0.20542	-0.166464	0.0139042	-0.129123	0.0954491	-0.0442278
Enterobacteria phage 933W	NC_000924.1	Ecol	0.0818825	0.176209	-0.200313	-0.164453	0.0205593	-0.124685	0.0749125	-0.0482544
Enterobacteria phage Mu	NC_000929.1	Ecol	0.0746231	0.178836	-0.201211	-0.29766	-0.011633	-0.238163	0.0559796	-0.0181684
Yersinia phage phiYeO3-12	NC_001271.1	Yent	0.0963119	0.188604	0.2149	0.33621	0.207244	0.226541	-0.0405582	0.0458691
Enterobacteria phage alpha3	NC_001330.1	Ecol	0.0289742	0.122126	0.132927	0.0234253	0.16959	0.092145	-0.026306	0.0651723
Pseudomonas phage Pf1	NC_001331.1	Paer	-0.0742819	0.220707	0.0775531	0.378932	0.0338478	0.132212	-0.149941	-0.161892
Enterobacteria phage I2-2	NC_001332.1	Ecol	-0.0240098	0.0519467	-0.0537928	-0.108837	-0.0759353	-0.107504	0.0573897	0.0311815
Mycobacterium phage L5	NC_001335.1	Mtub	0.0166026	0.237963	-0.201957	0.369852	-0.0956583	0.21764	0.00602379	-0.0607237
Acholeplasma phage MV-L1	NC_001341.1	Alai	-0.0395284	0.0968616	0.337237	0.287826	0.0262532	0.0588037	-0.111519	-0.0755474
Xanthomonas phage Cf1c	NC_001396.1	Xcam	0.226509	0.158625	-0.0515788	0.189326	-0.0522582	-0.0337087	0.00654554	-0.0917889
Enterobacteria phage lambda	NC_001416.1	Ecol	0.0324042	0.134535	-0.141827	-0.17741	0.0244492	-0.13158	0.0210785	-0.0579914
Enterobacteria phage MS2	NC_001417.2	Ecol	0.137029	0.0118463	-0.0676927	-0.00922031	0.000692106	0.064525	0.0515908	-0.00391005
Pseudomonas phage Pf3	NC_001418.1	Paer	0.022502	0.246439	0.0457377	0.0707379	0.0674172	-0.0255352	0.0765129	0.0879882
Enterobacteria phage G4 sensu lato	NC_001420.2	Ecol	-0.100697	0.0327073	-0.099334	0.152683	-0.0726849	0.107267	0.0643219	-0.0170103
Enterobacteria phage PRD1	NC_001421.2	Ecol	-0.0414358	0.362111	0.00389275	0.231033	-0.0371035	0.000110272	0.20305	0.0344585
Enterobacteria phage phiX174 sensu lato	NC_001422.1	Ecol	-0.0856513	-0.0452628	-0.012584	0.0397397	0.00216644	0.0861023	0.0375008	-0.00503929
Enterobacteria phage BZ13	NC_001426.1	Ecol	0.18885	0.163269	0.10218	0.259448	0.129044	0.205133	0.00920676	-0.0343749
Acholeplasma phage L2	NC_001447.1	Alai	-0.201748	0.0189699	0.0886184	0.0570961	0.168319	0.039842	-0.0505093	-0.00596295
Enterobacteria phage T7	NC_001604.1	Ecol	-0.0134659	0.11694	0.165951	0.341127	0.172662	0.260506	-0.0501212	0.0209263
Enterobacteria phage P4	NC_001609.1	Ecol	0.0588014	0.12449	-0.162497	-0.175141	-0.0193619	-0.1351	-0.0240455	-0.130272
Pseudomonas phage PP7	NC_001628.1	Paer	0.171461	0.121465	0.0694648	0.248546	-0.0792889	0.163435	0.0829845	-0.0931955
Haemophilus phage HP1	NC_001697.1	Hinf	-0.0331207	0.0587975	0.0375093	0.0855237	-0.0245856	-0.0988302	0.0199731	-0.0203354
Lactococcus phage c2	NC_001706.1	Llac	0.0652681	0.141662	0.150211	0.0834715	0.0557556	0.077656	0.0395424	0.018068
Chlamydia phage 1	NC_001741.1	Cpsi	0.23648	0.160594	0.308358	0.0900402	0.172542	0.100035	-0.0866016	0.0030159
Streptococcus phage Cp-1	NC_001825.1	Spne	-0.080035	0.0456259	0.24638	0.140762	0.0220363	0.0521396	-0.139875	-0.116669
Lactococcus phage sk1	NC_001835.1	Llac	-0.0169112	0.183103	0.223707	0.143797	0.120608	0.0878098	-0.01071	0.00210293
Bacillus phage SPbeta	NC_001884.1	Bsub	0.0863015	0.0544317	0.180725	0.151186	0.14117	0.084303	-0.006292	-0.0444486
Enterobacteria phage Qbeta	NC_001890.1	Ecol	0.13732	0.265612	0.0633668	0.130836	-0.077545	0.0207645	-0.000329345	0.0372003
Enterobacteria phage P2	NC_001895.1	Ecol	-0.126258	-0.0422901	-0.22195	-0.22121	-0.0291374	-0.166998	0.0100996	-0.135378
Mycobacterium phage D29	NC_001900.1	Mtub	0.00311069	0.29142	-0.180276	0.412165	-0.126382	0.212599	-0.00861174	-0.0886645
Enterobacteria phage N15	NC_001901.1	Ecol	0.0672896	0.134262	-0.0954032	-0.167249	0.037646	-0.114991	0.0285343	-0.0333829
Lactococcus phage bIL170	NC_001909.1	Llac	0.0319423	0.185877	0.224126	0.15943	0.0827808	0.0860881	-0.00665663	-0.00928646
Mycoplasma phage MAV1	NC_001942.1	Mart	0.0784903	0.0890953	0.0760292	0.0513673	0.0409949	0.0300033	0.0993266	0.0706535
Enterobacteria phage If1	NC_001954.1	Ecol	0.0508429	0.0998898	-0.145359	-0.131477	0.0324215	-0.13544	0.100128	-0.0213178
Vibrio phage fs2	NC_001956.1	Vcho	-0.069473	-0.211708	0.0510169	0.105762	0.0106159	-0.0255759	0.0513533	-0.00589497
Guinea pig Chlamydia phage	NC_001998.1	Cpsi	0.3002	0.0708603	0.371196	0.111095	0.20471	0.0826202	-0.0640463	-0.0550561
Enterobacteria phage Ike	NC_002014.1	Ecol	0.00481702	-0.0402758	-0.0837107	-0.0219813	-0.0253741	-0.0431137	0.161751	0.0542619
Streptococcus phage DT1	NC_002072.2	Sthe	-0.0825364	-0.0437351	0.0681802	0.0894337	0.0628996	0.017668	-0.0283977	-0.0283588
Enterobacteria phage HK022	NC_002166.1	Ecol	0.0759133	0.0766649	-0.0999506	-0.0976471	0.0191106	-0.125539	0.113096	-0.0183361
Enterobacteria phage HK97	NC_002167.1	Ecol	0.0791104	0.0964881	-0.0329956	-0.0726189	0.0241979	-0.117718	0.0986798	0.00535897
Streptococcus phage 7201	NC_002185.1	Sthe	-0.010326	-0.0122906	0.137848	0.113995	0.0685463	0.00413526	-0.0321468	-0.0132975
Chlamydia phage 2	NC_002194.1	Cpsi	0.277981	0.0485613	0.380753	0.102984	0.210106	0.0763817	-0.0827976	-0.088794
Streptococcus phage Sfi11	NC_002214.1	Sthe	-0.0759084	-0.0418783	0.0523877	0.0450516	0.0499474	-0.0355238	-0.0102752	0.004653
Staphylococcus phage PVL	NC_002321.1	Saur	-0.050546	0.0127239	0.111764	0.129614	0.0701863	0.0476092	-0.0277894	-0.0196434
Vibrio phage VfO3K6	NC_002362.1	Vpar	0.0479653	0.000567193	0.31982	0.298299	0.219511	0.140604	-0.05693	-0.0700144
Vibrio phage VfO4K68	NC_002363.1	Vpar	0.0230836	0.000126663	0.335809	0.329118	0.221877	0.146052	-0.0526727	-0.0642864
Enterobacteria phage P22	NC_002371.2	Sent	-0.0223266	0.0866311	-0.0788459	-0.00828057	0.0626387	-0.028072	0.0860415	0.0218309
Pseudomonas phage D3	NC_002484.1	Paer	0.225827	0.24891	0.0192892	0.122446	0.141893	0.0659782	0.0204793	-0.0186824
Staphylococcus prophage phiPV83	NC_002486.1	Saur	-0.0497032	0.0392088	0.0741953	0.0796495	0.0229829	0.0204315	-0.0297495	-0.0266018
Mycoplasma phage P1	NC_002515.1	Mpul	-0.160943	-0.151147	0.385286	0.155952	0.22788	0.163918	-0.122737	-0.0429968
Bdellovibrio phage phiMH2K	NC_002643.1	Bbac	0.125027	0.0554578	0.238254	0.160209	0.0408815	0.118183	-0.0287438	-0.0375705
Mycobacterium phage Bxb1	NC_002656.1	Msme	0.10892	0.194106	-0.0829509	0.29714	-0.187025	0.131577	-0.0690843	-0.0893294
Staphylococcus phage phiSLT	NC_002661.2	Saur	-0.0264981	0.0561035	0.117522	0.0621246	0.0598496	0.0350387	-0.0353957	-0.0406033
Lactococcus phage bIL285	NC_002666.1	Llac	0.0302262	0.0191977	0.127313	0.0549794	0.0593862	-0.0155502	-0.000345153	-0.00625718
Lactococcus phage bIL286	NC_002667.1	Llac	0.0784956	0.0436111	0.140493	0.0176182	0.0750143	-0.0338366	0.0160202	0.0393575
Lactococcus phage bIL309	NC_002668.1	Llac	0.0860809	0.0370859	0.16007	0.0399883	0.0592519	-0.0173089	0.0199416	0.0131501
Lactococcus phage bIL310	NC_002669.1	Llac	-0.0853218	-0.0606966	0.171292	0.0689643	0.0621245	-0.00843832	-0.106627	-0.10486
Lactococcus phage bIL311	NC_002670.1	Llac	0.0792076	-0.0520691	0.125796	0.0511696	0.0263977	-0.0165897	-0.0217748	-0.0711995
Lactococcus phage bIL312	NC_002671.1	Llac	0.0807926	-0.0472778	0.0582842	0.058253	0.00522041	0.0380667	0.00401839	-0.103755
Lactococcus phage Tuc2009	NC_002703.1	Llac	0.0697589	0.0541987	0.177429	0.121	0.092703	0.0258606	0.000109949	-0.00434232
Salmonella phage HK620	NC_002730.1	Ecol	0.0381009	0.113715	-0.0787233	-0.004731	0.0699199	-0.0594411	0.117758	0.0155368
Lactococcus phage TP901-1	NC_002747.1	Llac	0.0982303	0.0545536	0.173085	0.0821153	0.0865421	-0.00198534	-0.0102514	0.00842907
Lactococcus phage BK5-T	NC_002796.1	Llac	0.0278226	0.0514145	0.113859	0.044649	0.0557125	-0.030951	0.00266856	0.000764429
Streptococcus phage MM1	NC_003050.2	Spne	-0.246926	-0.230887	0.0620126	-0.0139969	0.0459848	-0.079509	-0.101675	-0.0813823
Myxococcus phage Mx8	NC_003085.1	Mxan	0.0182864	0.244702	-0.0860295	0.271935	0.243063	0.308202	-0.0342668	-0.0786627
Temperate phage phiNIH1.1	NC_003157.4	Spyo	-0.67923	-0.519792	0.112413	-0.0194685	0.00993817	-0.083741	-0.153862	-0.117181
Listeria phage A118	NC_003216.1	Lmon	0.0777627	0.0839043	0.0774579	-0.0309964	0.0139765	-0.0383076	0.00755593	0.00314233
Pseudomonas phage phiCTX	NC_003278.1	Paer	0.104163	0.229513	-0.0651405	0.114751	-0.00410878	0.018278	0.00927148	-0.0394032
Enterobacteria phage M13	NC_003287.2	Ecol	-0.0941054	-0.00996631	-0.350348	-0.229001	-0.21368	-0.205533	0.164953	0.108681
Staphylococcus phage phiETA	NC_003288.1	Saur	-0.128195	-0.000864526	0.0199971	0.0909492	0.0056002	0.0247628	0.0199399	-0.00500657
Listeria phage 2389	NC_003291.2	Lmon	0.0349692	0.0765909	0.0215659	-0.0206199	0.0138527	-0.0300678	-0.0231703	-0.0333174
Enterobacteria phage T3	NC_003298.1	Ecol	0.0214548	0.162619	0.189077	0.340713	0.189463	0.254594	-0.0552229	0.0304652
Pseudomonas phage phi8	NC_003299.1	Psyr	0.14066	0.191573	0.0633087	0.321536	0.196512	0.24872	-0.0604317	-0.0652375
Pseudomonas phage phi8	NC_003300.1	Psyr	0.0879477	0.259382	-0.123087	0.172213	0.158059	0.174013	0.0863951	0.0481251
Pseudomonas phage phi8	NC_003301.1	Psyr	0.270676	-0.00647888	0.193344	0.304767	0.0746727	0.111875	-0.0681918	-0.0030439
Vibrio phage K139	NC_003313.1	Vcho	0.0472368	0.0847877	0.131727	0.0701856	0.171089	0.0164689	-0.0648245	-0.0513483
Haemophilus phage HP2	NC_003315.1	Hinf	-0.0705668	0.0180919	0.00946863	0.0605255	-0.022933	-0.124842	0.0126553	-0.0267797
Sinorhizobium phage PBC5	NC_003324.1	Smel	0.108561	0.0884875	0.116136	0.344021	0.106251	0.183204	-0.0440123	-0.16654
Vibrio phage VSK	NC_003327.2	Vcho	-0.037061	-0.121586	0.0583267	0.0112289	0.0174572	-0.0302201	0.0409243	0.0256396
Enterobacteria phage phiP27	NC_003356.1	Ecol	0.090032	0.163162	-0.159609	-0.171803	-0.000608989	-0.170399	0.0661146	-0.0503046
Mycobacterium phage TM4	NC_003387.1	Mavi	-0.309394	-0.201294	-0.778262	-0.00529497	-0.427956	-0.0992117	0.374862	-0.00345289
Enterobacteria phage SfV	NC_003444.1	Sfle	0.0446674	0.137324	-0.0800156	-0.101216	0.032514	-0.133061	0.0362723	-0.0630464
Propionibacterium phage B5	NC_003460.1	Pfre	0.0820482	-0.0535994	-0.14205	0.112757	0.0314574	-0.0949247	-0.113724	-0.160045
Clostridium phage phi3626	NC_003524.1	Cper	0.103607	0.140316	0.181967	0.037812	0.112514	0.0589319	-0.0638092	-0.022954
Stx2 converting phage I	NC_003525.1	Ecol	0.120779	0.177745	-0.204331	-0.165152	-0.0339166	-0.128597	0.0763422	-0.0449617
Pseudomonas phage phi6	NC_003714.1	Psyr	0.361241	0.133877	0.116225	0.22425	-0.00763044	0.0993523	-0.0452204	-0.11224
Pseudomonas phage phi6	NC_003715.1	Psyr	-0.00498184	-0.0289593	-0.159878	0.197558	-0.189971	0.0863051	0.0542978	-0.0286713
Pseudomonas phage phi6	NC_003716.1	Psyr	0.00200514	0.01254	-0.444249	0.0430233	-0.293991	0.00906924	0.250183	-0.0135265
Vibrio phage VpV262	NC_003907.2	Vpar	-0.111599	0.324476	0.13807	0.328028	0.310002	0.266808	-0.224661	-0.0329835
Lactococcus phage ul36	NC_004066.1	Llac	0.0943678	0.0560246	0.188494	0.116939	0.0955523	0.0378871	-0.0269433	-0.0233506
Lactobacillus phage A2	NC_004112.1	Lcas	-0.00753025	-0.0362144	0.142901	0.168127	0.128698	0.0085411	-0.0141419	-0.0392112
Bacillus phage B103	NC_004165.1	Bsub	0.0784896	0.177145	-0.136282	-0.0123467	0.0433791	-0.015941	0.0970685	0.0523931
Bacillus phage SPP1	NC_004166.2	Bsub	0.156141	0.116939	-0.00317088	0.102259	0.0759295	0.109113	0.0422336	-0.0776172
Bacillus phage phi105	NC_004167.1	Bsub	0.109657	0.0123797	0.0504132	0.112858	0.0724687	0.07143	-0.0146496	-0.143734
Pseudomonas phage phi13	NC_004170.1	Psyr	0.27714	0.0730618	0.215013	0.324693	0.0264722	0.146647	0.0291463	-0.0701847
Pseudomonas phage phi13	NC_004171.1	Psyr	0.278561	0.0775424	-0.0822484	0.279399	-0.166232	0.164888	0.0768156	-0.0620369
Pseudomonas phage phi13	NC_004172.1	Psyr	0.155317	0.107465	-0.0584956	0.260195	0.0464243	0.211871	-0.111488	-0.0912148
Pseudomonas phage phi12	NC_004173.1	Psyr	0.39965	0.220562	-0.144318	0.10793	-0.0473057	0.156431	0.169925	0.0609518
Pseudomonas phage phi12	NC_004174.1	Psyr	0.263034	0.0861742	0.0755834	0.434068	0.058313	0.299183	0.116814	-0.119672
Pseudomonas phage phi12	NC_004175.1	Psyr	0.322763	0.286624	-0.207126	0.175439	-0.0923451	0.0390351	0.129283	0.0832515
Enterobacteria phage FI sensu lato	NC_004301.1	Ecol	-0.0279797	0.0317139	-0.146221	0.074109	-0.147958	0.030943	0.116705	0.0291195
Lactococcus phage r1t	NC_004302.1	Llac	0.0458037	0.0604809	0.102996	0.0269048	0.0736317	-0.0541144	0.00688991	0.00536375
Streptococcus phage O1205	NC_004303.1	Sthe	-0.0711003	-0.0325312	0.0467286	0.0560372	0.0352071	-0.0202641	-0.0104488	-0.0105178
Vibrio phage fs1	NC_004306.1	Vcho	-0.0328025	-0.089573	0.0364372	0.0356833	0.0540454	-0.00368691	0.0212926	0.00944656
Salmonella phage ST64B	NC_004313.1	Sent	0.0682838	0.17358	-0.234283	-0.221468	-0.0580611	-0.204061	0.0686585	-0.0235466
Burkholderia phage Bcep781	NC_004333.2	Bcep	0.186013	0.18179	-0.106954	0.229015	-0.0724498	0.0510727	0.0648918	-0.0513256
Salmonella phage ST64T	NC_004348.1	Sent	0.0188339	0.128344	-0.0967825	-0.00974007	0.0855594	-0.0250464	0.11575	0.0328264
Vibrio phage VHML	NC_004456.1	Vhar	-0.0911372	0.0140795	0.13881	0.0441563	0.192688	0.0169107	-0.122531	-0.0748998
Thermus phage IN93	NC_004462.2	Tthe	0.0394842	0.150283	0.273188	0.221003	0.337532	0.218326	-0.301827	-0.393556
Pseudomonas phage PaP3	NC_004466.2	Paer	-0.101425	0.17201	0.265213	0.384007	0.168144	0.232863	-0.185368	-0.074252
Staphylococcus phage 11	NC_004615.1	Saur	-0.123583	0.0590023	0.0230635	0.088063	0.00968848	0.0362522	0.0148259	-0.00173405
Staphylococcus phage phi 12	NC_004616.1	Saur	0.0077652	0.0752753	0.125326	0.116727	0.0827371	0.0827586	-0.0569072	-0.0652459
Staphylococcus phage phi13	NC_004617.1	Saur	-0.0386339	0.0582641	0.111204	0.11194	0.0548448	0.0463843	-0.0234676	-0.020585
Pseudomonas phage phiKZ	NC_004629.1	Paer	-0.170641	0.111057	0.0118494	0.0360794	0.125628	0.0352355	-0.0118111	0.0457186
Streptomyces phage phiBT1	NC_004664.2	Sliv	0.454892	0.522947	0.402056	0.705863	0.295525	0.540174	-0.0807397	-0.139717
Pseudomonad phage gh-1	NC_004665.1	Pput	0.20686	0.227131	0.207947	0.475448	0.262824	0.309393	-0.13658	-0.047513
Staphylococcus phage 44AHJD	NC_004678.1	Saur	-0.181238	0.00316619	-0.0977117	0.110368	-0.0307892	0.0621844	0.0420287	-0.0438855
Staphylococcus phage P68	NC_004679.1	Saur	-0.262581	-0.0329674	-0.122151	0.0979734	-0.0427489	0.0414155	0.0480459	-0.0386374
Rhodothermus phage RM378	NC_004735.1	Rmar	0.20356	0.235684	0.0800939	0.210296	0.0292012	0.0846717	0.00812512	-0.145967
Vibrio phage VGJphi	NC_004736.1	Vcho	0.00749284	-0.087491	0.0318144	0.112224	0.0547742	0.0470349	0.063244	-0.0323956
Staphylococcus phage phiN315	NC_004740.1	Saur	0.0714398	0.0638355	0.0661066	0.134758	0.0364509	0.0787412	0.0144217	-0.0486192
Yersinia phage L-413C	NC_004745.1	Ypes	-0.158982	-0.0378624	-0.279224	-0.262699	-0.0391092	-0.171028	0.0510104	-0.112313
Lactococcus phage P335 sensu lato	NC_004746.1	Llac	0.0610647	0.0250127	0.160746	0.0417064	0.10218	-0.00964726	-0.00652326	0.0308068
Salmonella phage epsilon15	NC_004775.1	Sent	-0.0476588	0.17706	-0.147776	-0.077444	0.0375897	-0.106637	0.0202066	0.00154857
Yersinia phage phiA1122	NC_004777.1	Ypes	-0.0438143	0.134945	0.14403	0.329817	0.181507	0.25255	-0.0406713	0.0411555
Enterobacteria phage BP-4795	NC_004813.1	Ecol	0.00555294	0.135156	-0.135553	-0.215289	0.0875061	-0.151338	0.0186865	-0.0754316
Bacillus phage phBC6A51	NC_004820.1	Bcer	0.099701	0.121817	0.079363	0.0810103	0.0323965	0.0167581	-0.04978	-0.078965
Bacillus phage phBC6A52	NC_004821.1	Bcer	0.195656	0.187369	0.103353	0.0884953	0.060893	0.0416859	0.00637503	-0.0459759
Enterobacteria phage SP6	NC_004831.2	Styp	-0.1671	0.223894	0.305661	0.457512	0.314872	0.265125	-0.231362	-0.0706882
Xanthomonas phage Xp10	NC_004902.1	Xory	-0.497309	-0.200629	-0.0193366	0.0311063	0.158207	-0.127577	-0.06844	-0.00605478
Escherichia Stx1 converting bacteriophage	NC_004913.2	Ecol	0.078881	0.161218	-0.21121	-0.154797	0.0164892	-0.111914	0.0819343	-0.0517804
Stx2 converting phage II	NC_004914.2	Ecol	0.0712446	0.162422	-0.207898	-0.174625	0.00660735	-0.129827	0.0841062	-0.0441822
Enterobacteria phage RB69	NC_004928.1	Ecol	0.0971098	0.22389	-0.0129312	0.110816	0.0273927	0.0712348	0.076695	0.0451722
Pseudomonas phage phiKMV	NC_005045.1	Paer	-0.021799	0.39018	0.0688885	0.459793	0.0960932	0.210597	-0.114078	-0.0809489
Enterobacteria phage RB49	NC_005066.1	Ecol	-0.0359984	0.0870925	0.0111663	0.15223	0.0280284	0.0598179	0.0314655	-0.0396469
Yersinia phage PY54	NC_005069.1	Yent	-0.0428111	0.020513	-0.178855	-0.192877	-0.0229049	-0.148098	0.0684132	0.0408526
Vibrio phage KVP40	NC_005083.2	Vpar	0.266541	0.225209	0.136021	0.224439	0.125226	0.0982353	0.0164034	0.00703343
Burkholderia phage BcepNazgul	NC_005091.2	Bcep	0.420624	0.356329	-0.0858971	0.430183	-0.0277461	0.282123	0.10355	-0.112557
Ralstonia phage p12J	NC_005131.2	Rpic	0.10069	0.193191	-0.22993	0.121187	0.0411851	0.0757983	0.0419762	-0.0501824
Aeromonas phage 44RR2.8t	NC_005135.1	Asal	0.113479	0.0996475	-0.0919955	0.0995047	-0.00895543	0.0278261	0.129226	0.00306421
Pseudomonas phage D3112	NC_005178.1	Paer	0.154812	0.231496	-0.181022	-0.000578568	-0.0155076	-0.0228492	0.146612	0.0468683
Bacillus phage Bam35c	NC_005258.1	Bthu	0.184204	0.246828	0.126849	0.277071	0.061891	0.209573	-0.0223935	-0.127819
Aeromonas phage Aeh1	NC_005260.1	Ahyd	0.155923	0.113395	0.000591464	0.161059	-0.0612539	-0.00472309	0.0902528	0.0155755
Burkholderia phage Bcep22	NC_005262.2	Bcep	0.23987	0.219092	-0.125788	0.314679	-0.00691854	0.183232	0.0953185	-0.123578
Burkholderia phage Bcep1	NC_005263.2	Bcen	0.169187	0.204159	-0.158382	0.250956	-0.113899	0.0503934	0.126679	-0.0415625
Burkholderia phage phi1026b	NC_005284.1	Bpse	0.335393	0.118276	-0.0970337	0.205838	-0.0944638	0.0388831	0.0933643	-0.0711631
Burkholderia phage Bcep43	NC_005342.2	Bcep	0.181331	0.194676	-0.115835	0.221695	-0.0866375	0.0377535	0.0675553	-0.042149
Shigella phage Sf6	NC_005344.1	Sfle	0.117276	0.166135	-0.0164713	-0.00638571	0.0836402	-0.0558912	0.119258	0.0365071
Streptomyces phage VWB	NC_005345.2	Sven	0.258869	0.306993	-0.561272	0.214796	-0.226222	0.0857328	0.167074	-0.0905922
Lactobacillus prophage Lj928	NC_005354.1	Ljoh	0.0397218	0.00507589	0.12387	0.0891048	0.0821693	0.0126874	-0.0202318	-0.00831367
Lactobacillus prophage Lj965	NC_005355.1	Ljoh	-0.0239594	0.038031	0.118081	0.0800828	0.104004	0.0365331	-0.0505264	0.00230687
Staphylococcus phage 77	NC_005356.1	Saur	-0.0396623	0.0300909	0.0679231	0.129966	0.0109921	0.0406932	-0.00989434	-0.0449849
Bordetella phage BPP-1	NC_005357.1	Bbro	-0.144788	0.331754	-0.351248	0.23084	-0.0306204	0.110453	0.255118	-0.0650863
Bordetella phage BMP-1	NC_005808.1	Bbro	-0.14628	0.334689	-0.345562	0.229673	-0.0366123	0.105191	0.254471	-0.065744
Bordetella phage BIP-1	NC_005809.1	Bbro	-0.162783	0.333134	-0.341967	0.226189	-0.0341183	0.10336	0.239779	-0.0562378
Lactococcus phage phiLC3	NC_005822.1	Llac	0.036292	0.0460553	0.133319	0.0496333	0.0898937	-0.0328159	0.00788209	-0.00201477
Enterobacteria phage T1	NC_005833.1	Ecol	-0.0892062	-0.051116	-0.00168727	0.139938	-0.0336758	0.012352	0.0788584	-0.0164492
Enterobacteria phage ST104	NC_005841.1	Styp	0.0512693	0.145811	-0.04929	0.00105099	0.115526	-0.0247618	0.0601579	0.0220582
Enterobacteria phage P1	NC_005856.1	Ecol	-0.0262099	0.0941239	-0.114776	-0.00526021	0.0258572	-0.0541617	0.0677375	-0.0299224
Klebsiella phage phiKO2	NC_005857.1	Koxy	0.0630463	0.0927802	-0.167905	-0.267572	-0.0213777	-0.206206	0.0634121	-0.00351903
Enterobacteria phage T5	NC_005859.1	Ecol	-0.0572362	0.135018	0.0589513	-0.0637075	0.010723	-0.0675069	-0.0364327	0.0376261
Vibrio phage VP2	NC_005879.1	Vcho	0.0236069	0.0782134	0.0219077	0.147526	0.0340471	0.0637319	0.066182	0.00366092
Burkholderia phage BcepMu	NC_005882.1	Bcen	0.277229	0.178232	-0.089212	0.293033	-0.0760127	0.0984341	0.057652	-0.0934702
Pseudomonas phage PaP2	NC_005884.1	Paer	0.0360394	0.252633	0.189422	0.00862258	0.046784	-0.0529857	-0.00566256	0.192213
Burkholderia phage BcepB1A	NC_005886.2	Bcen	0.185257	0.234971	-0.335546	0.380154	-0.0703083	0.109862	0.196386	-0.0180856
Burkholderia phage BcepC6B	NC_005887.1	Bcep	0.343938	0.287257	-0.26088	0.185422	-0.185607	0.0163626	0.183864	-0.0669352
Vibrio phage VP5	NC_005891.1	Vcho	0.0161641	0.0831815	-0.0116984	0.155217	-0.00235233	0.0764701	0.099166	-0.0115661
Lactobacillus phage phiAT3	NC_005893.1	Lcas	-0.0201917	-0.0284545	0.0910572	0.194382	0.122121	0.0352811	-0.0147141	-0.0376188
Vibrio phage Vf33	NC_005948.1	Vpar	0.0318751	0.0195915	0.0786299	0.170368	0.204718	0.0957447	0.0591214	-0.0718981
Vibrio phage Vf12	NC_005949.1	Vpar	0.0644704	0.0192431	0.0812819	0.169992	0.214493	0.0946878	0.0758425	-0.0715157
Mycoplasma phage phiMFV1	NC_005964.1	Mfer	0.168395	0.122349	0.119946	0.0915467	0.0875147	-0.0240457	0.0839388	0.0838826
Vibrio phage KSF-1phi	NC_006294.1	Vcho	-0.0144753	-0.129854	0.0430888	0.174691	0.0769931	0.147446	-0.0123199	-0.137245
Pseudomonas phage B3	NC_006548.1	Paer	0.0140866	0.248981	-0.0778053	0.0471897	0.0338613	-0.0711319	-0.0297641	0.0375552
Pseudomonas phage F116	NC_006552.1	Paer	0.191502	0.38304	-0.019289	0.193601	0.113288	0.0825346	-0.00238369	-0.0453503
Lactobacillus phage LP65	NC_006565.1	Lpla	-0.205141	0.0755575	0.00453462	0.00432059	-0.0229033	-0.0170084	0.00277042	0.0544175
Lactobacillus phage phiJL-1	NC_006936.1	Lpla	-0.135965	0.0485302	-0.109524	0.0310987	-0.0491636	-0.0963561	0.110012	0.0872871
Salmonella phage SS3e	NC_006940.2	Sent	-0.15452	0.212909	-0.0396701	0.155887	-0.0298859	0.10887	0.108973	-0.0112064
Bacillus phage GIL16c	NC_006945.1	Bthu	0.238535	0.258001	0.0995357	0.253735	0.0690545	0.196157	0.00769812	-0.0984684
Enterobacteria phage ES18	NC_006949.1	Styp	0.00349048	0.146357	-0.189001	-0.0875429	-0.0147821	-0.0900521	0.111842	0.0449405
Streptococcus phage 2972	NC_007019.1	Sthe	-0.0658451	-0.0186193	0.0775463	0.0686389	0.0587449	-0.012924	-0.0229254	-0.0137222
Staphylococcus phage Twort	NC_007021.1	Saur	-0.116422	0.202905	0.105526	0.131878	0.0878806	0.142519	-0.107086	-0.066176
Aeromonas phage 31	NC_007022.1	Asal	0.121517	0.104219	-0.0957461	0.102866	-0.0168585	0.0261756	0.130079	0.00236184
Xanthomonas phage Xp15	NC_007024.1	Xcam	0.139601	0.173645	0.0607978	0.32185	0.108157	0.0893876	-0.044295	-0.0494424
Staphylococcus phage PT1028	NC_007045.1	Saur	-0.0187133	0.0761926	0.000810731	0.107813	0.0241441	0.0546748	0.00605766	-0.0340932
Staphylococcus phage 66	NC_007046.1	Saur	-0.130907	-0.0491363	-0.122239	0.0541363	-0.0126753	0.0159088	0.00197672	-0.0493692
Staphylococcus phage 69	NC_007048.1	Saur	-0.101915	0.0639534	0.0159355	0.0704626	-0.00856201	0.0324605	0.0158998	-0.00534806
Staphylococcus phage 53	NC_007049.1	Saur	-0.143376	0.0426759	0.0404674	0.0750195	0.00170561	0.0348748	0.00642741	-0.0245512
Staphylococcus phage 85	NC_007050.1	Saur	-0.128209	0.0465338	0.0368974	0.0978309	0.000418927	0.0389096	0.0130432	-0.017843
Staphylococcus phage 2638A	NC_007051.1	Saur	-0.202553	-0.133137	0.117913	0.135026	0.0594403	0.0741943	-0.0541287	-0.0804228
Staphylococcus phage 42E	NC_007052.1	Saur	-0.0401081	0.0297266	0.0859963	0.0742763	0.0674258	0.0482982	-0.0453471	-0.0544015
Staphylococcus phage 3A	NC_007053.1	Saur	-0.0109264	0.0633402	0.118283	0.120062	0.0949826	0.0799469	-0.0448695	-0.0436006
Staphylococcus phage 47	NC_007054.1	Saur	-0.0221919	0.0660365	0.127229	0.104225	0.0934936	0.0702186	-0.0556218	-0.0609651
Staphylococcus phage 37	NC_007055.1	Saur	0.0477464	0.0999623	0.0549068	0.104492	0.0324885	0.0515556	-0.0178898	-0.00825027
Staphylococcus phage EW	NC_007056.1	Saur	-0.226491	-0.0628668	-0.0291096	0.0905277	-0.00741013	-0.00366145	-0.0051815	-0.0140551
Staphylococcus phage 96	NC_007057.1	Saur	-0.139115	-0.0206308	0.0664444	0.117241	0.00919806	0.0495322	0.00287549	-0.0217053
Staphylococcus phage ROSA	NC_007058.1	Saur	-0.130891	0.00564855	0.048191	0.102612	-0.0126343	0.0313261	0.0127082	-0.0198079
Staphylococcus phage 71	NC_007059.1	Saur	-0.153596	-0.0204357	0.0357765	0.104047	0.0107801	0.0484512	0.000595607	-0.0172802
Staphylococcus phage 55	NC_007060.1	Saur	-0.16126	-0.0190222	0.0225747	0.102636	0.00339614	0.0421562	0.0216447	-0.00463451
Staphylococcus phage 29	NC_007061.1	Saur	-0.116631	0.0399976	0.0333027	0.0983476	0.00882941	0.0277631	0.00327753	-0.0125172
Staphylococcus phage 52A	NC_007062.1	Saur	-0.092582	0.0238574	0.0441995	0.109877	0.00409486	0.0490691	0.00927051	-0.024007
Staphylococcus phage 88	NC_007063.1	Saur	-0.158955	-0.00444112	0.0485777	0.120322	0.00514855	0.0516852	0.0116912	-0.0282211
Staphylococcus phage 92	NC_007064.1	Saur	-0.15782	-0.00955943	0.0434792	0.119847	0.0132862	0.0576542	0.00355773	-0.0304175
Staphylococcus phage X2	NC_007065.1	Saur	-0.119162	0.0163563	0.0624641	0.0927255	0.0174844	0.0426885	0.0120817	-0.00106096
Staphylococcus phage G1	NC_007066.1	Saur	-0.116231	0.139207	0.122577	0.108602	0.0962309	0.132439	-0.0671419	-0.0278959
Burkholderia phage phi52237	NC_007145.2	Bpse	0.364174	0.22254	-0.246891	0.262861	-0.118125	0.151571	0.191648	-0.111496
Stenotrophomonas phage phiSMA9	NC_007189.1	Smal	0.1507	0.321693	0.143748	0.366488	0.288839	0.203715	-0.182105	-0.177375
Enterobacteria phage JK06	NC_007291.1	Ecol	-0.0940474	0.0252519	0.0796865	0.101972	0.141237	0.0257119	0.0869948	0.0797248
Enterobacteria phage K1F	NC_007456.1	Ecol	-0.00883859	0.214611	0.170926	0.364554	0.236986	0.274721	-0.158355	-0.00409881
Bacillus phage Cherry	NC_007457.1	Bant	0.118045	0.0855034	0.076323	0.0758085	0.0491508	0.0475302	-0.0187512	-0.03747
Bacillus phage Gamma	NC_007458.1	Bcer	0.116327	0.0867108	0.0868624	0.0803657	0.055986	0.0500009	-0.0181038	-0.0373916
Chlamydia phage 4	NC_007461.1	Cabo	0.258792	0.0111051	0.345373	0.0780056	0.205207	0.0542316	-0.0752319	-0.0912912
Burkholderia phage Bcep176	NC_007497.1	Bcep	0.348713	0.207445	-0.260037	0.1612	-0.0652685	0.0482552	0.156179	-0.0615638
Lactobacillus phage Lc-Nu	NC_007501.1	Lrha	-0.0671779	-0.0567799	0.104986	0.193166	0.149853	-0.00630435	-0.0440027	-0.0508556
Clostridium phage c-st	NC_007581.1	Cbot	-0.0523664	0.117459	0.0409051	0.111353	0.0368081	0.0693991	-0.00112969	-0.0640384
Enterobacteria phage RTP	NC_007603.1	Ecol	-0.0521224	0.0206544	0.0268562	0.0530663	0.119536	0.00112577	0.11224	0.0848737
Pseudomonas phage EL	NC_007623.1	Paer	0.129169	0.223949	0.149601	0.266973	0.135245	0.15254	0.0290335	0.0658138
Enterobacteria phage K1E	NC_007637.1	Ecol	-0.0584416	0.232744	0.321639	0.403124	0.26558	0.227327	-0.17584	-0.0696513
Xanthomonas phage OP1	NC_007709.1	Xory	-0.482516	-0.126227	-0.0705798	0.0287302	0.173562	-0.111766	-0.0689858	-0.00523163
Xanthomonas phage OP2	NC_007710.1	Xory	-0.423819	-0.265683	-0.0806943	0.110567	-0.128863	-0.0165994	-0.00318159	-0.118954
Bacillus phage WBeta	NC_007734.1	Bant	0.112404	0.10113	0.0676176	0.059805	0.0367105	0.0294085	-0.00461891	-0.0208425
Escherichia phage phiV10	NC_007804.2	Ecol	-0.0399685	0.125954	-0.230937	-0.16037	0.000320208	-0.164786	0.0705937	0.0477355
Pseudomonas phage F10	NC_007805.1	Paer	0.175831	0.142045	-0.0793225	0.075917	0.0701046	-0.0112142	0.0171522	0.00493325
Pseudomonas phage 73	NC_007806.1	Paer	0.525532	0.510158	0.330465	0.766632	-0.0348376	0.485985	0.30593	0.0895549
Pseudomonas phage 119X	NC_007807.1	Paer	0.0305298	0.261778	0.171225	0.00769957	0.0300303	-0.0533496	0.00500462	0.19001
Pseudomonas phage PA11	NC_007808.1	Paer	-0.116286	0.176686	0.160882	0.24757	0.184177	0.186904	-0.0857931	0.00224388
Pseudomonas phage M6	NC_007809.1	Paer	0.198161	0.353971	0.144237	0.508929	0.132975	0.320483	0.028806	-0.0868061
Pseudomonas phage F8	NC_007810.1	Paer	0.470432	0.307083	0.110709	0.246322	0.176947	0.159737	0.0404442	-0.0425733
Bacillus phage Fah	NC_007814.1	Bant	0.109055	0.0879467	0.0669475	0.0671771	0.0383379	0.0402529	0.000703925	-0.0260549
Enterobacteria phage ID2 Moscow/ID/2001	NC_007817.1	Ecol	-0.139642	0.073484	-0.281616	0.150935	-0.186171	0.0883983	0.0877662	-0.0293246
Enterobacteria phage WA13 sensu lato	NC_007821.1	Ecol	0.001458	0.053707	0.19321	0.0900947	0.128406	0.0982686	-0.0719289	0.0565637
Enterobacteria phage ID18 sensu lato	NC_007856.1	Ecol	-0.0523737	0.101874	-0.0386409	0.172828	-0.0261807	0.122691	0.0576268	0.0165497
Sodalis phage phiSG1	NC_007902.1	Sglo	-0.0781648	-0.0860338	-0.174131	-0.156482	-0.043782	-0.112871	0.0368403	-0.112796
Clostridium phage phiCD119	NC_007917.1	Cdif	-0.00855007	0.105623	0.133377	0.0274034	0.0793717	0.00768898	-0.0676865	-0.0726619
Lactobacillus phage KC5a	NC_007924.1	Lgas	0.0791727	0.0346566	0.232493	0.121165	0.11698	0.0400619	-0.0460152	0.0374664
Enterobacteria phage K1-5	NC_008152.1	Ecol	-0.0948751	0.243887	0.305775	0.405848	0.283583	0.239529	-0.19561	-0.064914
Pasteurella phage F108	NC_008193.1	Pmul	0.0536198	-0.0724854	0.106025	0.162966	-0.186779	-0.115013	0.0231955	-0.0561493
Mannheimia phage phiMHaA1	NC_008201.1	Mhae	-0.286881	-0.241838	0.0452315	-0.0545367	-0.101665	-0.216631	0.000585283	-0.00083436
Aeromonas phage 25	NC_008208.1	Asal	0.154264	0.134355	-0.144342	0.0289394	-0.014323	-0.0230578	0.0995974	-0.00584298
Clostridium phage phiSM101	NC_008265.1	Cper	0.0833777	0.201109	0.142325	0.039163	0.0584058	0.043631	-0.0196571	-0.00656507
Lactococcus phage P008	NC_008363.1	Llac	-0.0815378	0.13367	0.271673	0.168211	0.127115	0.0955171	-0.0403109	-0.0224326
Lactococcus phage Q54	NC_008364.1	Llac	0.16951	0.250419	0.169338	0.0898145	-0.00757322	0.0972977	0.0194154	0.00858707
Lactococcus phage 712	NC_008370.1	Llac	-0.0131645	0.151689	0.218973	0.138456	0.076583	0.0734369	-0.00942614	-0.0154157
Lactococcus phage jj50	NC_008371.1	Llac	0.00584661	0.193206	0.21992	0.154855	0.115024	0.0875153	-0.011871	0.00418365
Stx2-converting phage 86	NC_008464.1	Ecol	0.0639038	0.166441	-0.230083	-0.172239	0.0173398	-0.142777	0.0871867	-0.0300615
Microcystis aeruginosa phage Ma-LMM01	NC_008562.1	Maer	-0.450995	0.00183567	-0.376801	-0.22501	-0.172315	-0.168335	-0.0879195	0.1709
Ralstonia phage RSM1	NC_008574.1	Rsol	-0.0387171	0.124116	-0.03551	0.119779	0.0709068	0.0354398	-0.00563082	-0.0553356
Ralstonia phage RSS1	NC_008575.1	Rsol	-0.0926139	0.0647967	-0.151726	0.177461	-0.0449769	0.019011	-0.0464818	-0.108489
Staphylococcus phage phiNM	NC_008583.1	Saur	-0.152903	0.0520617	0.0289136	0.0757742	-0.00941019	0.0357264	0.0192281	-0.0097551
Staphylococcus phage phiPVL108	NC_008689.1	Saur	-0.0188059	0.054845	0.0842172	0.0896482	0.0481739	0.0311659	-0.0179443	-0.0252239
Yersinia phage Berlin	NC_008694.1	Ypes	0.0100641	0.228089	0.202785	0.37558	0.239865	0.283556	-0.130914	0.0184907
Pseudomonas phage DMS3	NC_008717.1	Paer	0.104284	0.212958	-0.160229	-0.069529	-0.0241552	-0.0631195	0.116184	0.0454492
Escherichia phage N4	NC_008720.1	Ecol	0.144094	0.399954	0.119742	0.093801	0.262023	0.109058	-0.0222434	0.105892
Streptococcus phage SMP	NC_008721.2	Ssui	-0.0462809	-0.0498214	0.0812984	0.0874554	0.0839388	-0.021929	-0.0517374	-0.0698741
Staphylococcus phage CNPH82	NC_008722.1	Sepi	0.0131361	0.0857994	0.0190531	0.0680082	0.0111146	0.0371784	-0.00957527	-0.00719182
Staphylococcus phage PH15	NC_008723.1	Sepi	-0.0436748	0.0742568	-0.00521074	0.0395398	0.00453927	0.0335235	0.00256358	-0.0107244
Staphylococcus phage phiETA2	NC_008798.1	Saur	-0.13909	0.0447109	0.0206485	0.0698305	-0.0176147	0.0276214	0.0161022	-0.00994416
Staphylococcus phage phiETA3	NC_008799.1	Saur	-0.0994373	0.0292683	0.0409956	0.0894304	0.00675081	0.0465314	0.0143277	-0.028665
Erwinia amylovora phage Era103	NC_009014.1	Eamy	-0.267359	0.180848	0.188072	0.314476	0.220725	0.16433	-0.144012	0.00122608
Burkholderia phage BcepF1	NC_009015.1	Bamb	0.610551	0.270994	-0.138657	0.27149	-0.0818375	0.183182	0.146166	-0.0433584
Vibrio phage VP882	NC_009016.1	Vpar	-0.0650094	0.0492672	0.0714459	0.108896	0.120864	0.0498296	-0.0739493	-0.11641
Streptococcus phage phi3396	NC_009018.1	Sdys	-0.588948	-0.463539	0.0606104	-0.00160215	0.0718568	-0.0396724	-0.112824	-0.116788
Clostridium phage phiC2	NC_009231.1	Cdif	-0.000153961	0.110664	0.123983	0.0472891	0.0778705	0.0110041	-0.054443	-0.0610961
Salmonella phage SETP3	NC_009232.1	Send	-0.111864	0.200964	-0.111788	0.130922	-0.0576002	0.0960354	0.112934	-0.0141879
Burkholderia phage phiE202	NC_009234.1	Btha	0.411176	0.251508	-0.24045	0.307477	-0.128451	0.156432	0.205849	-0.117226
Burkholderia phage phi644-2	NC_009235.2	Bpse	0.311309	0.0881572	-0.0722679	0.198648	-0.101729	0.0291954	0.0497742	-0.09441
Burkholderia phage phiE12-2	NC_009236.1	Bpse	0.437164	0.248525	-0.202722	0.281475	-0.131394	0.11855	0.177405	-0.0824393
Burkholderia phage phiE255	NC_009237.1	Btha	0.275537	0.133891	-0.145846	0.285565	-0.0963159	0.106606	0.10977	-0.0912931
Ralstonia phage RSA1	NC_009382.1	Rsol	-0.00270252	0.260012	-0.11899	0.259314	0.0696978	0.0865664	0.0690763	-0.150186
Burkholderia phage BcepGomr	NC_009447.1	Bcep	0.289732	0.243156	0.0139813	0.347348	0.121528	0.193071	0.026161	-0.0542083
Enterobacteria phage cdtI	NC_009514.1	Ecol	0.0127057	0.0860934	-0.063779	-0.18715	0.0837512	-0.160009	0.00243623	-0.0642515
Enterobacteria phage TLS	NC_009540.1	Ecol	-0.123377	0.00773274	-0.00741017	0.113508	-0.0251103	-0.0270071	0.155525	0.0211569
Propionibacterium phage PA6	NC_009541.1	Pacn	-0.0151611	0.0542277	-0.422134	-0.00942375	-0.0499872	-0.0200259	0.0153113	-0.057392
Xanthomonas phage Xop411	NC_009543.1	Xory	-0.476845	-0.142334	-0.0623715	0.0324362	0.153523	-0.125456	-0.0848273	-0.000584171
Lactobacillus phage LL-H	NC_009554.1	Ldel	-0.347437	-0.195467	0.187087	0.267075	0.0824507	0.100605	-0.100758	-0.138777
Burkholderia phage BcepNY3	NC_009604.1	Bcen	0.17199	0.213074	-0.184528	0.224193	-0.110221	0.0411038	0.109294	-0.0370435
Bacillus phage 0305phi8-36	NC_009760.1	Bthu	0.223205	0.293244	0.254317	0.428088	0.262795	0.310438	-0.0918425	-0.0789361
Staphylococcus phage tp310-1	NC_009761.2	Saur	-0.0276023	0.0191064	0.106587	0.120742	0.0728411	0.0433743	-0.022308	-0.012227
Staphylococcus phage tp310-2	NC_009762.2	Saur	-0.0220221	0.0734821	0.111546	0.122078	0.0826878	0.0800273	-0.0415039	-0.0509173
Staphylococcus phage tp310-3	NC_009763.2	Saur	-0.00639777	0.0635029	0.074024	0.0919556	0.0299116	0.0353449	-0.0100609	-0.0227478
Thermus phage P23-45	NC_009803.1	Tthe	-0.101825	0.100146	0.453618	0.391825	0.381301	0.414876	-0.426993	-0.266633
Thermus phage P74-26	NC_009804.1	Tthe	-0.104232	0.115981	0.449225	0.404684	0.372569	0.423484	-0.429629	-0.267685
Listeria phage A500	NC_009810.1	Lmon	0.136159	0.0901432	0.0406492	-0.0206661	0.00517228	-0.028056	0.00353486	-0.0147184
Listeria phage A511	NC_009811.2	Lmon	-0.0610362	0.119124	0.158402	-0.0266915	0.0795912	0.0441516	-0.18155	-0.0722171
Listeria phage B025	NC_009812.1	Lmon	0.119828	0.100981	0.0425693	-0.00981521	0.0272388	-0.0197676	-0.00445738	-0.0294186
Listeria phage B054	NC_009813.1	Lmon	0.0672151	0.110632	0.122104	0.020318	0.0642895	-0.0285735	-0.0157244	-0.00264504
Listeria phage P35	NC_009814.1	Lmon	-0.0306841	0.0228751	-0.0370959	0.229382	0.00603095	0.112454	0.0143124	-0.0675699
Listeria phage A006	NC_009815.1	Lmon	0.0984174	0.0723577	0.0914609	0.0138205	0.0397659	0.00648662	0.0118492	-0.00257541
Corynebacterium phage P1201	NC_009816.1	Cglu	-0.0332795	0.0326472	0.148502	0.105148	0.0533969	0.096093	-0.143962	0.0275736
Lactococcus phage KSY1	NC_009817.1	Llac	-0.0647699	0.187645	0.195421	0.243821	0.223508	0.161995	-0.105219	0.00514197
Pseudomonas phage MP22	NC_009818.1	Paer	0.077316	0.219938	-0.119909	-0.066819	0.0357977	-0.0546017	0.0772492	0.0627998
Streptococcus phage P9	NC_009819.1	Sequ	-0.379194	-0.320723	0.10664	-0.0668079	0.0165519	-0.101005	-0.104574	-0.0564733
Mycobacterium phage Tweety	NC_009820.1	Msme	0.174972	0.209939	-0.407486	0.0109951	-0.0510485	-0.0512954	0.126678	0.0414857
Enterobacteria phage Phi1	NC_009821.1	Ecol	-0.0267367	0.0854997	0.0135618	0.153534	0.0237101	0.0583338	0.0338799	-0.0378291
Staphylococcus phage SAP-2	NC_009875.1	Saur	-0.381762	-0.0682301	-0.0696541	0.0615845	-0.0231201	0.0154381	0.00647136	-0.0571233
Enterococcus phage phiEF24C	NC_009904.1	Efae	-0.186267	0.0981943	0.112364	-0.0394607	0.0852594	0.0427648	-0.0830788	0.00074537
Pseudomonas phage LKD16	NC_009935.1	Paer	-0.104314	0.363103	0.137083	0.487738	0.124427	0.24757	-0.206611	-0.0942041
Pseudomonas phage LKA1	NC_009936.1	Paer	-0.0325744	0.309154	-0.0252151	0.263781	0.0235666	0.090391	-0.0907587	0.0042627
Mycobacterium phage Giles	NC_009993.2	Msme	0.118142	0.180457	-1.14135	0.231644	-0.450798	0.0262598	0.488589	0.0943677
Enterobacteria phage JS98	NC_010105.1	Ecol	0.0481316	0.237852	0.0199942	0.155955	0.00910121	0.08949	0.0770186	0.024193
Enterobacteria phage phiEcoM-GJ1	NC_010106.1	Ecol	0.142785	0.262593	0.185145	0.212123	0.19181	0.0528116	0.103413	0.144651
Pseudomonas phage YuA	NC_010116.1	Paer	0.215998	0.351413	0.137646	0.503745	0.117819	0.314364	0.00384779	-0.0910044
Staphylococcus phage phiMR11	NC_010147.1	Saur	-0.115508	0.00874383	0.049397	0.12354	0.0255428	0.0692344	0.00329459	-0.0107209
Lactobacillus johnsonii prophage Lj771	NC_010179.2	Ljoh	0.00363062	0.00360822	0.217653	0.141193	0.102884	0.0302381	-0.0488676	0.0313358
Enterobacteria phage Min27	NC_010237.1	Ecol	0.0971467	0.183709	-0.237762	-0.174606	0.0239937	-0.121795	0.0901142	-0.0427647
Vibrio phage kappa	NC_010275.1	Vcho	0.0681858	0.0837598	0.145812	0.070119	0.177096	0.0169256	-0.0631782	-0.0528139
Enterobacteria phage Phieco32	NC_010324.1	Ecol	0.0975048	0.16974	0.263414	0.152101	0.177542	0.0784501	-0.0862321	0.0475739
Pseudomonas phage LUZ24	NC_010325.1	Paer	0.0136295	0.272579	0.185098	0.377534	0.133762	0.22871	-0.147607	-0.0623241
Pseudomonas phage LUZ19	NC_010326.1	Paer	-0.0515303	0.363623	0.0387584	0.422668	0.0868948	0.198479	-0.0974104	-0.0517616
Streptococcus phage 858	NC_010353.1	Sthe	-0.0152712	0.0180449	0.0716783	0.0599529	0.0583876	-0.0127561	0.00086431	0.000785694
Azospirillum phage Cd	NC_010355.1	Abra	0.124941	0.17507	0.144578	0.445946	0.201366	0.293205	-0.0825512	-0.233275
Lactococcus phage asccphi28	NC_010363.1	Llac	-0.0272215	0.0116972	0.0652852	0.0442428	-0.0237423	-0.0059254	0.0650667	0.023773
Salmonella phage Fels-1	NC_010391.1	Styp	0.0639707	0.0814039	-0.254565	-0.29366	-0.0786139	-0.230802	0.0226646	-0.114658
Phage Gifsy-1	NC_010392.1	Styp	-0.0402014	0.11207	-0.350931	-0.281238	-0.109918	-0.23137	0.0558554	-0.0562551
Phage Gifsy-2	NC_010393.1	Styp	0.017861	0.125549	-0.281875	-0.274006	-0.0804379	-0.207396	0.0222097	-0.0653355
Salmonella phage Fels-2	NC_010463.1	Styp	-0.245423	0.0682838	-0.193153	-0.192008	-0.0262279	-0.192416	0.00479325	-0.0651384
Salmonella phage Vi II-E1	NC_010495.1	Sent	-0.0199594	0.0824451	-0.130897	0.000337287	0.130834	-0.0200442	0.126405	-0.00228832
Lactococcus phage 1706	NC_010576.1	Llac	-0.0947542	0.105111	0.0740006	0.141601	0.128098	0.0565194	-0.0341632	0.00516362
Enterobacteria phage EPS7	NC_010583.1	Ecol	0.0495517	0.212105	0.115459	0.0249464	0.0528824	-0.0190703	-0.0358927	0.0498775
Mycobacterium phage BPs	NC_010762.1	Msme	0.402215	0.333236	-0.235687	0.300656	-0.343398	0.0311017	0.211725	0.0307235
Mycobacterium phage Adjutor	NC_010763.1	Msme	-0.0169744	0.193908	-0.0288339	0.374557	0.128454	0.143853	-0.0468312	-0.0522027
Salmonella phage phiSG-JL2	NC_010807.1	Sent	0.0515908	0.197747	0.181203	0.34516	0.185201	0.228418	-0.0529277	0.0376454
Staphylococcus phage phiMR25	NC_010808.1	Saur	-0.0988795	0.0460624	0.00274747	0.0720971	-0.0218694	0.0194184	0.0248155	-0.0114491
Pseudomonas phage 201phi2-1	NC_010821.1	Pchl	-0.146061	0.118026	0.0997016	0.225694	0.114154	0.120932	-0.0330491	0.0214633
Streptococcus phage PH15	NC_010945.1	Sgor	-0.0875632	-0.144703	0.173291	0.102856	0.0755756	-0.0307267	-0.0656436	-0.0629522
Yersinia phage Yepe2	NC_011038.1	Ypes	0.0346118	0.228445	0.204146	0.373131	0.253855	0.282674	-0.133286	0.0175944
Mycobacterium phage Predator	NC_011039.1	Msme	0.416567	0.227236	-0.122233	0.168718	-0.192711	-0.039516	0.183387	0.019685
Enterobacteria phage BA14	NC_011040.1	Ecol	0.0686551	0.289133	0.22233	0.426254	0.280567	0.313967	-0.0708258	0.0381646
Escherichia phage rv5	NC_011041.1	Ecol	-0.134219	-0.00187098	0.133566	0.126254	0.0586211	0.000166517	-0.0923206	-0.0830923
Enterobacteria phage EcoDS1	NC_011042.1	Ecol	-0.0600311	0.18795	0.183901	0.372444	0.214914	0.273191	-0.192804	-0.00211667
Mycobacterium phage Nigel	NC_011044.1	Msme	-0.233362	0.388924	-0.429258	0.167958	0.0360798	0.0294944	0.171526	0.0280954
Enterobacteria phage 13a	NC_011045.1	Ecol	-0.012105	0.141844	0.169072	0.347635	0.157039	0.254872	-0.0679937	0.0223546
Lactococcus phage bIBB29	NC_011046.1	Llac	-0.00264958	0.164145	0.246227	0.151371	0.0977473	0.0778257	-0.0260568	-0.00740774
Bacillus phage phi29	NC_011048.1	Bsub	0.0371425	0.127297	0.0184223	0.148789	0.136319	0.133167	-0.0431211	-0.0289318
Morganella phage MmP1	NC_011085.2	Mmor	-0.174239	0.0288258	0.0780491	0.235527	0.130193	0.197074	-0.0749239	0.0482179
Lactobacillus phage Lrm1	NC_011104.1	Lrha	-0.0345682	-0.0231382	0.169519	0.233818	0.159975	0.0465135	-0.0296824	-0.0580334
Pseudomonas phage PT5	NC_011105.1	Paer	-0.0661809	0.370023	0.0220441	0.439433	0.080087	0.20584	-0.105082	-0.0614378
Pseudomonas phage PT2	NC_011107.1	Paer	-0.00129914	0.398402	0.066485	0.45318	0.107647	0.206205	-0.108131	-0.0782811
Pseudomonas phage LBL3	NC_011165.1	Paer	0.483753	0.31803	0.115119	0.270126	0.16477	0.166103	0.0258195	-0.0581144
Pseudomonas phage LMA2	NC_011166.1	Paer	0.455052	0.307811	0.103283	0.275985	0.164391	0.177341	0.0352547	-0.0660792
Bacillus phage IEBH	NC_011167.1	Bthu	0.123657	0.144069	0.0846386	0.0943302	0.0612454	0.0944058	-0.0137368	-0.0237418
Ralstonia phage RSB1	NC_011201.1	Rsol	-0.0900483	0.250804	0.0357779	0.482024	0.126113	0.236623	-0.0577095	-0.0557104
Burkholderia phage KS10	NC_011216.1	Bcen	0.304536	0.249455	-0.239293	0.158716	-0.0483953	0.000949691	0.140855	-0.0448942
Bacteroides phage B40-8	NC_011222.1	Bfra	0.00148699	0.0996138	0.0661011	0.141962	-0.0553219	-0.00135736	0.00655565	-0.0511435
Clostridium phage phiCP39-O	NC_011318.1	Cper	0.116881	0.121839	0.132368	0.112177	0.0229891	0.063425	0.0118052	-0.0221734
Staphylococcus phage phi2958PVL	NC_011344.1	Saur	-0.0149994	0.0679341	0.12145	0.0923756	0.0812755	0.0585389	-0.0475217	-0.0429929
Enterobacteria phage YYZ-2008	NC_011356.1	Ecol	0.0261839	0.114602	-0.226181	-0.259096	0.0526506	-0.160906	0.0668138	-0.0642225
Stx2-converting phage 1717	NC_011357.1	Ecol	0.0499521	0.149677	-0.143831	-0.196162	0.0579945	-0.136647	0.0307275	-0.0633502
Pseudomonas phage PAJU2	NC_011373.1	Paer	0.241929	0.264948	0.0176005	0.119834	0.0952483	0.0297616	0.0114936	-0.00710021
Clostridium phage phiCD27	NC_011398.1	Cdif	0.00493298	0.12895	0.108636	0.0143924	0.078922	0.019868	-0.0563651	-0.0565267
Ralstonia phage RSM3	NC_011399.1	Rsol	0.149501	0.152179	-0.0278573	0.0458449	0.0555029	0.0508552	0.0668448	-0.0274524
Bacillus phage AP50	NC_011523.1	Bant	0.142695	0.188926	-0.0315512	0.254865	0.0740328	0.176828	0.0192486	-0.109429
Stenotrophomonas phage S1	NC_011589.1	Smal	0.0124909	0.195951	0.0588503	0.176958	0.139531	-0.00717865	-0.0557426	-0.0441753
Pseudomonas phage MP38	NC_011611.1	Paer	0.0929884	0.241978	-0.147452	-0.0209997	0.0139285	-0.0244729	0.0919162	0.0458276
Staphylococcus phage phiSauS-IPLA35	NC_011612.1	Saur	-0.00789258	0.0809419	0.129484	0.12491	0.0911296	0.0717163	-0.0481933	-0.0522315
Pseudomonas phage MP29	NC_011613.1	Paer	0.132758	0.216134	-0.193772	-0.00179998	-0.0155582	-0.0372662	0.142084	0.0402693
Staphylococcus phage phiSauS-IPLA88	NC_011614.1	Saur	-0.157082	0.036357	0.0212812	0.0628659	-0.00470657	0.0261696	0.0183053	0.0171143
Pseudomonas phage SN	NC_011756.1	Paer	0.483767	0.315987	0.129442	0.280349	0.187525	0.178262	0.0257117	-0.0614062
Lactobacillus phage Lv-1	NC_011801.1	Ljen	0.0923273	0.0611668	0.229222	0.142556	0.137146	0.0179928	-0.0204713	0.0178846
Salmonella phage SE1	NC_011802.1	Sent	0.0507251	0.117817	-0.0559192	-0.0177577	0.0924323	-0.0282528	0.0808451	0.0255657
Pseudomonas phage PB1	NC_011810.1	Paer	0.465275	0.315456	0.117206	0.249817	0.191414	0.163817	0.0371872	-0.0342943
Erwinia phage phiEa21-4	NC_011811.1	Eamy	0.17789	0.178139	0.291423	0.244046	0.222072	0.138227	-0.0396955	0.00470848
Salmonella phage epsilon34	NC_011976.1	Sent	0.012197	0.121208	-0.0808127	-0.0300981	0.0740006	-0.0544624	0.0892849	0.0211729
Mycobacterium phage Phlyer	NC_012027.1	Msme	0.0757803	0.159915	-0.582824	0.366895	-0.336865	0.132708	0.193228	-0.0177378
Pseudomonas phage phi2954	NC_012091.2	Psyr	0.390364	0.168411	0.0748043	0.343331	-0.0376802	0.207906	0.0273799	-0.0712459
Pseudomonas phage phi2954	NC_012092.1	Psyr	0.320959	0.155417	-0.169497	0.139578	-0.286682	0.0943775	0.2574	0.0118294
Pseudomonas phage phi2954	NC_012093.1	Psyr	0.222864	0.0294288	0.118395	0.134781	0.0530612	0.0920492	0.0059006	-0.100845
Enterobacteria phage SSL-2009a	NC_012223.1	Ecol	-0.194574	0.094078	-0.0764465	0.247859	-0.102862	0.0343701	0.0888447	-0.0754889
Pseudomonas phage phikF77	NC_012418.1	Paer	-0.0571496	0.352663	0.0419777	0.444005	0.0724661	0.233015	-0.0966868	-0.0593592
Enterococcus phage EFAP-1	NC_012419.1	Efae	-0.168721	0.215479	0.178333	0.164734	0.194703	0.0731365	-0.0119016	0.0346311
Vibrio phage VP93	NC_012662.1	Vpar	-0.0155985	0.194618	0.170288	0.267834	0.20046	0.175178	-0.0698364	0.0108826
Lactococcus phage P087	NC_012663.1	Llac	0.0587195	0.162595	0.149421	0.175989	0.133921	0.0742833	0.00117825	0.068564
Silicibacter phage DSS3phi2	NC_012697.1	Rpom	0.365416	0.299481	0.229602	0.276807	0.306176	0.138761	-0.142552	-0.0567681
Enterobacteria phage JSE	NC_012740.1	Ecol	-0.0242844	0.0898961	-0.00452293	0.1351	0.0220196	0.0528609	0.0278855	-0.0381012
Enterobacteria phage JS10	NC_012741.1	Ecol	0.0495632	0.23637	0.0284211	0.168879	0.0244187	0.0989558	0.0796572	0.0195544
Xanthomonas phage phiL7	NC_012742.1	Xcam	-0.352441	0.0463379	0.0690897	0.173628	0.101055	0.0693283	-0.0385746	-0.0333618
Burkholderia phage BcepIL02	NC_012743.2	Bcen	0.268655	0.264791	-0.145203	0.336149	-0.0613595	0.198738	0.102238	-0.103412
Escherichia phage wV8	NC_012749.1	Ecol	0.0260241	0.0879056	0.357725	0.245393	0.244741	0.161268	-0.154384	-0.06335
Streptococcus phage 5093	NC_012753.1	Sthe	-0.0133866	-0.0202019	0.0606835	0.0211017	0.0340533	-0.042453	-0.0171135	-0.000690981
Streptococcus phage PH10	NC_012756.1	Sora	0.0734413	-0.00574713	0.154373	0.15024	0.12387	0.00903716	-0.060111	-0.0483153
Vibrio phage VEJphi	NC_012757.1	Vcho	0.000348519	-0.0495843	-0.0124015	0.00172962	0.0226986	-0.0177233	0.0652352	0.0173585
Staphylococcus phage phiPVL-CN125	NC_012784.1	Saur	-0.0188995	0.0311631	0.0754692	0.080752	0.0275254	0.0238073	-0.00402124	-0.0146862
Enterobacteria phage St-1	NC_012868.1	Ecol	0.042796	0.0552901	0.0355642	0.04613	0.0666158	0.0572608	0.0673961	0.0425806
Cyanophage PSS2	NC_013021.1	Pmar	0.0748146	0.0298381	0.213723	0.228818	0.148562	0.0958783	-0.121372	-0.00444823
Salmonella phage g341c	NC_013059.1	Sent	0.0473246	0.1446	-0.0981101	-0.0526687	0.0598509	-0.0762126	0.114428	0.0457152
Staphylococcus phage P954	NC_013195.1	Saur	0.0119432	0.0410456	0.0649978	0.117676	0.0183634	0.0464678	-0.00519816	-0.0363336
Thermus phage P23-77	NC_013197.1	Tthe	0.19787	0.314825	0.369031	0.330784	0.423514	0.311735	-0.475085	-0.470414
Escherichia phage D108	NC_013594.1	Ecol	0.0259466	0.162135	-0.23623	-0.293125	-0.0223852	-0.233145	0.0535378	-0.0280526
Streptococcus phage ALQ13.2	NC_013598.1	Sthe	-0.036053	-0.0455473	0.0069164	0.016459	0.0346918	-0.0461554	0.0113615	4.07707e-07
Xylella phage Xfas53	NC_013599.1	Xfas	-0.198362	-0.0136074	-0.0373201	0.0701876	0.0595421	-0.0223326	0.0444066	-0.088477
Sodalis phage SO-1	NC_013600.1	Sglo	-0.154626	0.097102	0.0194387	0.275	-0.0465592	0.0567486	0.0726482	-0.0688266
Pseudomonas phage phi-2	NC_013638.1	Pflu	-0.127155	0.230884	0.143577	0.486345	0.17925	0.247727	-0.111266	-0.0544094
Enterococcus phage phiFL2A	NC_013643.1	Efae	0.0930678	0.102942	0.0254826	-0.021624	0.0242345	-0.0437651	-0.0266678	-0.0119914
Enterococcus phage phiFL4A	NC_013644.1	Efae	0.0275454	0.0718439	0.0894953	0.0304817	-0.00419806	-0.0130292	-0.0683914	-0.0730736
Streptococcus phage Abc2	NC_013645.1	Sthe	-0.114316	-0.0749857	0.0873879	0.0958925	0.0610152	-0.021757	-0.0613922	-0.0336853
Enterococcus phage phiFL1A	NC_013646.1	Efae	0.119033	0.118464	0.0411859	-0.0103761	0.0269933	-0.0272044	-0.0305508	-0.0173807
Klebsiella phage KP32	NC_013647.1	Kpne	-0.0745266	0.206292	0.15435	0.356586	0.187522	0.26366	-0.0655334	0.0406722
Enterococcus phage phiFL3A	NC_013648.1	Efae	0.0466235	0.0727117	0.0536828	-0.0315586	0.00722812	-0.047453	-0.036365	-0.00229743
Klebsiella phage KP34	NC_013649.2	Kpne	-0.229585	0.262479	0.120892	0.0943341	0.0242823	-0.0181661	-0.137147	0.0521444
Pseudomonas phage LUZ7	NC_013691.1	Paer	0.253755	0.485875	0.250743	0.441074	0.296911	0.295384	-0.166023	-0.0531148
Pseudomonas phage LIT1	NC_013692.1	Paer	0.231296	0.506566	0.30123	0.522641	0.339867	0.346583	-0.31341	-0.141476
Shigella phage Ag3	NC_013693.1	Sboy	0.186194	0.307803	0.0657595	0.271425	0.169796	0.0912586	0.0308734	-0.00760508
Enterococcus phage phiEf11	NC_013696.1	Efae	0.0538405	0.105825	0.08043	-0.00933649	0.0490812	-0.0244661	-0.0171081	0.0131335
Deftia phage phiW-14	NC_013697.1	Daci	-0.0861818	0.226447	-0.112122	0.372401	0.216338	0.174558	0.0550829	-0.0399164
Clavibacter phage CMP1	NC_013698.1	Cmic	0.076898	0.0889154	0.0512497	0.183835	0.0646025	0.0908703	0.0574295	0.000929522
Klebsiella phage KP15	NC_014036.1	Kpne	0.115388	0.2163	-0.0686365	0.091312	-0.0233262	0.00397274	0.102217	-0.0253477
Streptomyces phage phiSASD1	NC_014229.1	Save	0.340602	0.475438	0.0691588	0.540589	0.0849893	0.372126	-0.160773	-0.200076
Enterobacteria phage IME08	NC_014260.1	Ecol	0.0709594	0.242986	0.0146827	0.144439	0.0182574	0.0856935	0.0835024	0.0289556
Staphylococcus phage SAP-26	NC_014460.1	Saur	-0.0899488	0.0535076	0.0115348	0.0754673	-0.0145981	0.0115413	0.035334	-0.00403401
Enterobacteria phage RB16	NC_014467.1	Ecol	0.226766	0.29046	-0.0772801	0.103144	-0.0424765	-0.0075363	0.12273	-0.0138347
Shigella phage SP18	NC_014595.1	Sson	0.031719	0.195661	0.0413106	0.181733	0.0807944	0.0697461	0.0898939	0.019261
Aeromonas phage phiAS4	NC_014635.1	Asal	0.140307	0.135298	-0.0866822	0.0332683	0.00741893	-0.0127804	0.0777166	-0.00878647
Aeromonas phage phiAS5	NC_014636.1	Asal	0.145976	0.122066	0.001647	0.172296	-0.0129063	0.0329395	0.0794088	0.00484301
Acinetobacter phage Acj61	NC_014661.1	Ajoh	0.200067	0.129119	0.0341409	0.199808	0.175338	0.0836068	0.0514955	0.0339511
Enterobacteria phage CC31	NC_014662.1	Ecol	0.269209	0.292403	0.15078	0.174376	0.154268	0.113627	0.0556627	0.054292
Acinetobacter phage Acj9	NC_014663.1	Ajoh	0.0168936	0.0864678	-0.0689989	0.139262	0.10876	0.0457915	0.074819	0.0104579
Enterobacteria phage vB_EcoM-VR7	NC_014792.1	Ecol	0.026941	0.189173	0.0553168	0.185454	0.096046	0.0738618	0.0902681	0.0118438
Salmonella phage ST160	NC_014900.1	Sent	0.0476694	0.137646	-0.0425032	-0.00703334	0.1035	-0.0244086	0.098304	0.0342125
Vibrio phage ICP1	NC_015157.1	Vcho	-0.0344093	0.0904076	0.174674	0.253625	0.0819562	0.0604658	-0.045092	-0.0370975
Vibrio phage ICP2	NC_015158.1	Vcho	0.0285937	0.125934	0.12691	0.0673887	0.0760185	0.00337758	0.0431626	0.129178
Vibrio phage ICP3	NC_015159.1	Vcho	0.213286	0.240511	0.299319	0.430491	0.263588	0.281812	-0.0778277	0.0324755
Vibrio phage CTX	NC_015209.1	Vcho	-0.218365	-0.278304	0.0473143	0.121969	0.068182	0.0536802	-0.100337	-0.14166
Tsukamurella phage TPA2	NC_015210.1	Tpau	0.212531	0.40314	-0.354351	0.421848	-0.263821	0.141032	0.0661669	-0.117507
Enterobacteria phage 285P	NC_015249.1	Ecol	0.0445058	0.258974	0.197113	0.405132	0.265935	0.299897	-0.0488928	0.0483483
Acinetobacter phage 133	NC_015250.1	Ajoh	-0.26302	0.0383214	-0.0772685	0.118014	0.051613	-0.00278786	0.0705087	0.0190255
Aeromonas phage 65	NC_015251.1	Asal	0.0877399	0.157739	-0.094103	0.143203	-0.047033	0.0474646	0.0706922	-0.0312965
Clostridium phage phiCD6356	NC_015262.1	Cdif	-0.0229368	0.116822	0.132934	0.0413168	0.0470738	0.0261198	-0.0591472	-0.0898251
Lactococcus phage 949	NC_015263.1	Llac	0.0588385	0.0796438	0.10314	0.128161	0.0802731	0.0548818	0.00432517	-0.0374631
Pseudomonas phage phiIBB-PF7A	NC_015264.1	Pflu	0.129395	0.259647	0.160532	0.605062	0.250218	0.442078	-0.0798266	-0.135784
Burkholderia phage KS5	NC_015265.1	Bcen	0.402974	0.246345	-0.220336	0.261483	-0.135595	0.120715	0.161541	-0.146678
Burkholderia phage KL3	NC_015266.1	Bamb	0.388055	0.247909	-0.345972	0.214581	-0.129347	0.109589	0.194222	-0.103192
Enterococcus phage EFRM31	NC_015270.1	Efae	-0.0421774	0.224119	0.103895	0.172452	0.105183	0.0712881	-0.0259481	0.0305974
Salmonella phage Vi06	NC_015271.1	Sent	-0.0563141	0.078983	0.172372	0.345342	0.184402	0.268288	-0.14505	-0.0319467
Burkholderia phage KS14	NC_015273.1	Bcen	0.278751	-0.0592504	-0.184425	0.329763	-0.0759881	0.168488	0.12395	-0.222145
Streptococcus phage Dp-1	NC_015274.1	Spne	0.373846	0.300613	0.143003	0.130806	0.0748448	0.118809	-0.00245274	0.0457295
Pseudomonas phage PAK_P1	NC_015294.1	Paer	0.113561	0.209131	0.159239	0.169058	0.090377	0.102885	-0.0802903	0.00168256
Salmonella phage ViI	NC_015296.1	Sent	0.220523	0.215137	-0.0552657	0.154841	0.0397649	-0.00878261	0.12489	0.0288132
Ralstonia phage PE226	NC_015297.1	Rsol	0.0517715	0.194608	-0.220518	0.13415	-0.00472836	-0.0489615	0.015643	-0.0423029
Shigella phage Shfl1	NC_015456.1	Sfle	-0.0682022	-0.0148007	-0.0117142	0.120101	-0.0444932	-0.0124791	0.0589044	-0.0178031
Shigella phage Shfl2	NC_015457.1	Sfle	0.176572	0.225063	-0.000474883	0.0437635	0.0584738	0.0291076	0.0491834	0.0293407
Campylobacter phage NCTC12673	NC_015464.1	Cjej	-0.13047	0.0770613	0.0361531	0.0292567	0.0748226	0.0280076	-0.0459695	-0.0765917
Roseobacter phage RDJL Phi 1	NC_015466.1	Rden	0.136817	0.151222	0.213134	0.313037	0.135986	0.172832	-0.128925	-0.117675
Clostridium phage phiCD38-2	NC_015568.1	Cdif	-0.061938	0.0737745	0.133467	-0.0200053	0.0710714	-0.0198232	-0.0892359	-0.0771024
Stenotrophomonas phage phiSHP2	NC_015586.1	Smal	0.17673	0.343277	-0.10225	0.2911	0.0155303	0.0892965	0.217177	0.00613286
Bdellovibrio phage phi1402	NC_015721.1	Bbac	-0.281368	-0.333128	-0.120369	0.0439111	-0.00267199	0.0420191	-0.0159025	-0.192956
Thermus phage TMA	NC_015937.1	Tthe	0.17867	0.175387	0.284523	0.119672	0.1505	0.0781743	-0.118071	-0.0949424
Salmonella phage 7-11	NC_015938.1	Sent	0.162724	0.242203	0.182924	0.179283	0.166827	0.0890987	0.0474537	0.0751493
Salmonella phage PVP-SE1	NC_016071.1	Send	0.0293857	0.0612674	0.168364	0.255047	0.125028	0.0883882	-0.0399787	-0.101663
Escherichia phage HK639	NC_016158.1	Ecol	-0.020393	0.0952241	-0.0903802	-0.126225	0.0397388	-0.0926129	0.0587048	-0.0112847
Escherichia phage HK75	NC_016160.1	Ecol	0.103225	0.125286	-0.0519297	-0.0607697	0.035552	-0.0929092	0.110797	-0.0173445
Vibrio phage VCY-phi	NC_016162.1	Vcho	-0.159931	-0.168619	0.0773057	0.0625898	-0.0583815	-0.0196175	-0.00095196	-0.000828826
Yersinia phage phiR1-37	NC_016163.1	Yent	0.0663074	0.22952	0.135679	0.117793	0.119779	0.124202	-0.0622264	-0.0445834
Rhodobacter phage RcapMu	NC_016165.1	Rcap	-0.021355	-0.0324418	0.0475379	0.314245	0.00973079	0.0355594	-0.0826617	-0.368568
Campylobacter phage CPX	NC_016562.1	Cjej	-0.119922	0.0607404	0.00830902	0.0214881	0.0700231	0.0239422	-0.039081	-0.0767069
Bacillus phage W.Ph.	NC_016563.1	Bcer	-0.0944909	0.10817	0.0730823	0.0703837	0.0747122	0.127147	-0.0537284	-0.00348862
Staphylococcus phage S24-1	NC_016565.1	Saur	-0.294712	-0.0344594	-0.0996227	0.0492732	-0.0327376	0.00543699	0.026456	-0.045458
Shigella phage EP23	NC_016566.1	Sson	-0.198606	0.0741055	-0.0525382	0.189135	-0.0937802	0.00966453	0.0827166	-0.0557772
Helicobacter phage phiHP33	NC_016568.1	Hpyl	-0.289143	-0.177482	0.0598112	0.0442026	0.0322535	0.0595471	-0.107113	-0.0365391
Nocardia phage NBR1	NC_016569.1	Nbra	0.412902	0.760679	0.121772	0.662259	0.174027	0.364203	-0.13503	-0.225421
Pseudomonas phage OBP	NC_016571.1	Pflu	0.0874436	0.192036	0.170228	0.232187	0.171125	0.137156	0.0125427	0.0432382
Rhodococcus phage REQ2	NC_016652.1	Requ	0.289334	0.297144	-0.221029	0.348191	-0.0665921	0.136336	0.0601704	-0.0511293
Rhodococcus phage RER2	NC_016653.1	Rery	0.161352	0.251282	0.0578055	0.267898	-0.0206645	0.137703	-0.0202316	0.071409
Rhodococcus phage REQ3	NC_016654.1	Requ	0.214464	0.326524	-0.223079	0.488497	0.0405402	0.299638	0.00436118	-0.110354
Rhodococcus phage REQ1	NC_016655.1	Requ	0.165763	0.347812	-0.113789	0.416292	-0.102434	0.197118	-0.0662154	-0.0762241
Pseudomonas phage phi297	NC_016762.1	Paer	0.297193	0.299247	-0.0319501	0.129277	0.0764952	0.0660269	0.0836252	-0.0296392
Salmonella phage SE2	NC_016763.1	Sent	-0.135007	0.188067	-0.0721407	0.130877	-0.0525267	0.0923863	0.103565	-0.0280918
Pseudomonas phage vB_PaeS_PMG1	NC_016765.1	Paer	0.236029	0.215031	0.0139158	0.109111	0.141644	0.0638565	0.0209964	-0.0242917
Erwinia phage PEp14	NC_016767.1	Epyr	0.25058	0.399666	0.027675	0.147672	0.130542	0.126	-0.0832858	-0.0676525
Bacteroides phage B124-14	NC_016770.1	Bfra	0.0422796	0.0799855	0.00958867	0.135146	-0.12924	0.00119853	0.0340394	-0.0603163
Pseudomonas phage JG024	NC_017674.1	Paer	0.486006	0.318236	0.119213	0.281932	0.18184	0.180316	0.0290625	-0.0614887
Enterococcus phage EF62phi	NC_017732.1	Efae	0.0440855	0.139534	0.0385082	0.0140419	-0.00132459	-0.0168638	-0.0131135	-0.0264346
Pseudomonas phage vB_Pae-Kakheti25	NC_017864.1	Paer	0.523865	0.512637	0.350659	0.769953	-0.00367278	0.496922	0.304325	0.0903431
Pseudomonas phage vB_Pae-TbilisiM32	NC_017865.1	Paer	-0.0605955	0.359579	0.0351019	0.430805	0.0737401	0.198768	-0.109338	-0.0611984
Staphylococcus phage TEM123	NC_017968.1	Saur	-0.139919	0.0639256	0.021104	0.117048	0.0334465	0.0701116	0.0514922	-0.00173496
Escherichia phage bV_EcoS_AKFV33	NC_017969.1	Ecol	-0.0250398	0.178777	0.048243	-0.0569319	0.0200516	-0.0532394	-0.0464959	0.0378142
Pseudomonas phage tf	NC_017971.2	Pput	-0.129039	0.0958085	0.246125	0.376549	0.244255	0.22686	-0.143957	-0.041899
Mycobacterium phage SWU1	NC_017973.1	Msme	0.0167117	0.233535	-0.189197	0.380353	-0.103815	0.218176	0.0301388	-0.0684088
Cronobacter phage CR3	NC_017974.1	Csak	0.0401895	0.10299	0.133828	0.262506	0.0911795	0.10456	-0.0144056	-0.092916
Bacillus phage PBC1	NC_017976.1	Bcer	-0.0549695	0.173977	0.107944	0.217947	0.113259	0.175517	-0.0783225	-0.0618478
Clostridium phage PhiS63	NC_017978.1	Cper	0.124991	0.15901	0.176015	0.102202	0.105599	0.0912417	-0.0409241	-0.0698473
Clostridium phage phiCP7R	NC_017980.1	Cper	-0.000439779	0.0787758	-0.0990745	0.0934127	-0.0532404	0.15831	0.135052	-0.0196453
Acinetobacter bacteriophage AP22	NC_017984.1	Abau	-0.0571563	-0.0388005	0.112857	0.169151	0.141909	0.0480555	0.0108943	0.00251529
Clostridium phage phiCPV4	NC_018083.1	Cper	0.0193073	0.115516	-0.0501921	0.0908329	-0.0203084	0.149491	0.117342	-0.0212927
Clostridium phage phiZP2	NC_018084.1	Cper	-0.0420932	0.110032	-0.0525914	0.0604756	-0.0435039	0.135766	0.0781052	-0.0401142
Bacillus phage BtCS33	NC_018085.1	Bthu	0.178064	0.135415	0.125247	0.104191	0.085572	0.0748715	-0.00759148	-0.0452138
Enterococcus phage BC-611	NC_018086.1	Efae	0.0708006	0.15837	0.31291	0.25407	0.199113	0.232065	-0.124746	-0.0155251
Thermoanaerobacterium phage THSA-485A	NC_018264.1	Tsac	-0.0671498	0.0692043	0.0801114	0.0727364	0.0529985	-0.0260327	-0.0502215	-0.0968098
Leuconostoc phage Lmd1	NC_018273.1	Lmes	-0.302563	-0.141094	-0.0337856	0.0289722	0.00332728	-0.0668435	0.0335336	0.0427193
Pseudomonas phage MP42	NC_018274.1	Paer	0.0809653	0.225122	-0.153085	-0.0286095	0.0149194	-0.0559052	0.0641674	0.0335973
Croceibacter phage P2559S	NC_018276.1	Catl	-0.745963	0.13336	0.220961	0.22878	-0.0178703	0.0402238	-0.0981983	-0.204527
Burkholderia phage KL1	NC_018278.1	Bcen	0.484107	0.427696	0.232417	0.864876	0.0896957	0.554162	0.266904	-0.0118191
Staphylococcus phage vB_SepiS-phiIPLA5	NC_018281.1	Sepi	0.00491163	0.0822666	0.0522325	0.0875801	0.0534014	0.0607607	-0.0222741	-0.0109378
Pseudomonas phage MP1412	NC_018282.1	Paer	0.207053	0.352524	0.147023	0.494797	0.125735	0.312604	0.0182498	-0.0816638
Burkholderia phage AH2	NC_018283.1	Bcen	0.42074	0.315216	-0.0234568	0.479783	-0.0316505	0.241982	0.0897416	-0.132848
Staphylococcus phage vB_SepiS-phiIPLA7	NC_018284.1	Sepi	-0.0456029	0.0650471	0.0528045	0.0945303	0.0234526	0.0576834	-0.0175718	-0.0104195
Streptococcus phage YMC-2011	NC_018285.1	Ssal	-0.13679	-0.0033353	0.0348781	0.117724	0.0321195	0.0169772	-0.0078039	-0.0453428
Burkholderia phage DC1	NC_018452.1	Bcep	0.262339	0.234238	-0.193972	0.341799	-0.0918235	0.211494	0.100488	-0.157351
Providencia phage Redjac	NC_018832.1	Pstu	0.0761449	0.0479932	-0.0742221	0.0504678	0.0395675	0.065166	0.0444117	-0.0464478
Propionibacterium phage P9.1	NC_018834.1	Pacn	0.0319697	0.091165	-0.381964	-0.00589531	-0.025661	-0.011062	0.0063188	-0.044881
Enterobacteria phage NJ01	NC_018835.1	Ecol	0.087976	0.167155	0.279758	0.189526	0.19238	0.106029	-0.0912382	0.0327323
Streptomyces phage phiHau3	NC_018836.1	Scoe	0.0536991	0.325924	0.212823	0.628231	0.0290635	0.383516	-0.476984	-0.359001
Propionibacterium phage P100_A	NC_018838.1	Pacn	0.00760817	0.0571196	-0.411083	-0.0128869	-0.0441998	-0.0271808	0.0123989	-0.052723
Propionibacterium phage P14.4	NC_018839.1	Pacn	-0.0474949	0.0552591	-0.342285	0.0137521	-0.0199547	-0.0184964	-0.0399032	-0.0633029
Propionibacterium phage P100_1	NC_018840.1	Pacn	-0.0238467	0.0711784	-0.402383	-0.0107306	-0.0628371	-0.0226046	-0.00735731	-0.0467464
Propionibacterium phage P101A	NC_018841.1	Pacn	-0.0533714	0.0378218	-0.423995	-0.0503086	-0.066075	-0.0267152	-0.00836954	-0.0499525
Propionibacterium phage P1.1	NC_018842.1	Pacn	-0.0132426	0.062254	-0.380587	-0.0276036	-0.042366	-0.0339199	0.00495894	-0.0530548
Salmonella phage SSU5	NC_018843.1	Sent	0.070088	0.103203	0.0717675	0.0482286	0.0722939	-0.00057637	-0.0254848	-0.0540401
Propionibacterium phage P104A	NC_018845.1	Pacn	-0.00615723	0.0445586	-0.339727	-0.0153774	-0.0613061	-0.0471169	-0.00334151	-0.0531432
Escherichia phage P13374	NC_018846.1	Ecol	0.0735476	0.162659	-0.217253	-0.158005	-0.0148553	-0.132892	0.0836768	-0.0518728
Propionibacterium phage ATCC29399B_T	NC_018847.1	Pacn	-0.0781972	-0.00824372	-0.467952	-0.071907	-0.0640546	-0.0687005	0.00576834	-0.02185
Streptomyces phage SV1	NC_018848.1	Sven	0.20686	0.140666	-0.416157	0.305928	-0.0747909	0.307017	0.235926	-0.108861
Propionibacterium phage P105	NC_018849.1	Pacn	0.0282544	0.0755658	-0.413293	0.017998	-0.0409898	-0.0158238	0.0107673	-0.0578478
Pseudomonas phage UFV-P2	NC_018850.2	Pflu	0.0256101	0.164214	0.203033	0.404649	0.21028	0.225925	-0.104858	-0.0346208
Propionibacterium phage ATCC29399B_C	NC_018851.1	Pacn	-0.0381351	0.0523057	-0.425101	-0.0543491	-0.0670033	-0.0579006	-0.000933481	-0.0179428
Propionibacterium phage P100D	NC_018852.1	Pacn	0.00290894	0.0531414	-0.420163	-0.0503544	-0.054099	-0.0386674	-0.00774308	-0.050841
Streptomyce phage TG1	NC_018853.1	Save	0.618067	0.551509	0.283092	0.691819	0.162694	0.535326	-0.0433697	-0.178637
Escherichia phage KBNP21	NC_018854.1	Ecol	-0.00212944	0.38503	0.166895	0.155666	0.255882	0.143951	-0.0749444	0.0845545
Enterobacteria phage HX01	NC_018855.1	Ecol	0.127322	0.22592	0.0621991	0.125455	0.0240355	0.0756175	0.0450299	0.0424133
Bacillus phage Bastille	NC_018856.1	Bcer	-0.00404454	0.124261	0.136472	0.127762	0.110819	0.166327	-0.121624	-0.0308802
Bacillus phage BPS13	NC_018857.1	Bcer	-0.0719813	0.127966	0.120777	0.108872	0.12492	0.157961	-0.0601857	0.022089
Escherichia phage KBNP135	NC_018859.1	Ecol	0.106911	0.204774	0.282437	0.184458	0.194968	0.087715	-0.0916476	0.0502016
Bacillus phage BCP78	NC_018860.1	Bcer	0.084252	0.270656	0.202998	0.160654	0.135457	0.157737	-0.102582	-0.0203005
Campylobacter phage CP30A	NC_018861.1	Cjej	-0.137962	0.0626796	0.0278196	0.0210496	0.0760908	0.0316194	-0.0483085	-0.0804719
Bacillus phage B4	NC_018863.1	Bcer	0.0373712	0.219727	0.169421	0.160836	0.136703	0.211481	-0.0927364	-0.0310738
Cronobacter phage vB_CsaM_GAP161	NC_019398.1	Csak	0.26414	0.291645	-0.0378408	0.113478	-0.0223395	-0.00179987	0.111022	-0.0188111
Enterobacteria phage vB_EcoM_ACG-C40	NC_019399.1	Ecol	0.161633	0.220329	-0.0037301	0.0445381	0.0541522	0.032373	0.0371565	0.0190036
Cronobacter phage vB_CsaM_GAP31	NC_019400.1	Csak	0.050367	0.097533	0.146451	0.218644	0.121177	0.0639023	-0.0312263	-0.0686801
Cronobacter phage vB_CsaM_GAP32	NC_019401.1	Csak	0.181348	0.347649	0.0641409	0.131629	0.0914877	0.051865	0.0183042	-0.00378026
Cronobacter phage vB_CsaP_GAP52	NC_019402.1	Csak	0.147985	0.264883	0.236243	0.221752	0.212414	0.0925478	0.0401325	0.0877146
Enterobacteria phage vB_EcoP_ACG-C91	NC_019403.1	Ecol	-0.110655	0.231086	0.311367	0.422876	0.269472	0.253872	-0.215206	-0.0828097
Caulobacter phage phiCbK	NC_019405.1	Ccre	-0.14927	0.0766304	0.0317153	0.504004	-0.112961	0.30079	-0.0129948	-0.266046
Caulobacter phage CcrColossus	NC_019406.1	Ccre	0.161824	0.247079	0.0776809	0.488708	0.000494472	0.287141	-0.0512281	-0.1676
Caulobacter phage CcrMagneto	NC_019407.1	Ccre	-0.127176	0.0800382	0.0159116	0.513831	-0.13405	0.306914	-0.00830155	-0.274275
Caulobacter phage CcrRogue	NC_019408.1	Ccre	-0.227791	0.0935151	0.07174	0.568503	-0.0451812	0.362619	-0.0867133	-0.31383
Caulobacter phage CcrKarma	NC_019410.1	Ccre	-0.113801	0.082853	0.03187	0.503898	-0.120252	0.29856	-0.0221783	-0.267115
Caulobacter phage CcrSwift	NC_019411.1	Ccre	-0.106232	0.0796969	0.0293156	0.513918	-0.111881	0.304365	-0.0321097	-0.270095
Streptomyces phage R4	NC_019414.1	Scoe	0.0852938	0.324444	0.250025	0.704986	0.10668	0.502729	-0.517781	-0.400182
Stenotrophomonas phage IME15	NC_019416.1	Smal	-0.00974684	0.150332	0.0745	0.343232	0.150692	0.250789	0.0531867	0.0649962
Streptococcus phage phiNJ2	NC_019418.1	Ssui	-0.631681	-0.37348	0.0114502	0.0165269	0.124845	-0.0363807	-0.11274	-0.10717
Enterobacteria phage JL1	NC_019419.2	Ecol	-0.258289	0.0885674	-0.0717395	0.227826	-0.0960242	0.0293453	0.0952677	-0.0623759
Clostridium phage phiMMP02	NC_019421.1	Cdif	0.0187106	0.110723	0.136288	0.0205136	0.0928462	0.0121385	-0.0747996	-0.0609783
Clostridium phage phiMMP04	NC_019422.1	Cdif	0.00295523	0.116524	0.137632	0.0108489	0.0508136	-0.00631221	-0.0552227	-0.0762401
Enterobacter phage IME11	NC_019423.1	Ecol	0.0172173	0.396913	0.242032	0.166077	0.3087	0.145626	-0.0894271	0.0876098
Escherichia phage TL-2011c	NC_019442.1	Ecol	0.0589108	0.171109	-0.244028	-0.177273	-0.0153727	-0.144953	0.0750876	-0.0531031
Escherichia phage TL-2011b	NC_019445.1	Ecol	0.0319411	0.146991	-0.174525	-0.101396	0.0253341	-0.116712	0.0794995	0.00408876
Brucella phage Tb	NC_019446.1	Babo	-0.0553962	0.130032	0.0435593	0.177005	0.116785	0.0367223	0.0144721	-0.00730801
Brucella phage Pr	NC_019447.1	Bmel	-0.0521352	0.129115	0.0582146	0.19764	0.119413	0.0513739	0.0230461	-0.0126563
Staphylococcus phage GH15	NC_019448.1	Saur	-0.117693	0.12927	0.123592	0.113546	0.0867149	0.126173	-0.065489	-0.0292746
Lactobacillus phage c5	NC_019449.1	Ldel	-0.00604794	-0.0492325	0.153816	0.287216	0.0676577	0.179301	0.0596921	0.0167109
Pseudomonas phage JG004	NC_019450.1	Paer	0.11218	0.225257	0.143871	0.184046	0.0910923	0.123656	-0.0871021	0.00746802
Pseudomonas phage NH-4	NC_019451.1	Paer	0.45883	0.304222	0.0953104	0.274272	0.159952	0.176135	0.0284021	-0.0594434
Escherichia phage PhaxI	NC_019452.1	Ecol	0.237045	0.23225	-0.0680784	0.155435	0.0341359	-0.00532338	0.135197	0.0279582
Caulobacter phage phiCb5	NC_019453.1	Ccre	0.154121	0.0853359	0.150854	0.259089	0.132311	0.157402	-0.0331083	-0.0971646
Haemophilus phage SuMu	NC_019455.1	Hpar	-0.251711	-0.274965	0.124864	-0.0135972	0.00286676	-0.145386	-0.0170992	0.0144714
Lactobacillus phage JCL1032	NC_019456.1	Ldel	-0.0130562	0.0763303	0.197512	0.248525	0.130123	0.0928834	-0.021708	-0.042705
Vibrio phage CP-T1	NC_019457.1	Vcho	-0.36985	-0.0705235	-0.396352	0.018955	-0.166375	-0.066575	0.0993808	0.0336627
Enterobacter phage EcP1	NC_019485.1	Eclo	-0.0207004	0.262252	-0.015837	-0.0192192	0.0751029	-0.0153485	0.0358493	0.0355946
Salmonella phage RE-2010	NC_019488.1	Sent	-0.135815	0.0750467	-0.0711421	-0.169003	0.0552354	-0.181534	0.0185123	-0.0566239
Riemerella phage RAP44	NC_019490.1	Rana	-0.0415067	0.0065799	0.1161	-0.0150792	0.00386397	-0.0382005	-0.058761	-0.0695946
Clostridium phage phiCP26F	NC_019496.1	Cper	0.149314	0.138553	0.135875	0.107538	0.0167498	0.0481017	0.0166512	-0.0115107
Enterobacteria phage Bp7	NC_019500.1	Ecol	0.0505222	0.234405	0.00927992	0.153877	0.00678452	0.0956188	0.059284	0.0214276
Enterobacteria phage IME10	NC_019501.1	Ecol	0.0790292	0.128856	-0.0150726	0.00652436	0.0691394	-0.0591219	0.120623	0.0174337
Bacillus phage phIS3501	NC_019502.1	Bthu	0.168794	0.140957	0.136259	0.140068	0.0876697	0.0827593	-0.0324006	-0.0690838
Enterobacteria phage ime09	NC_019503.1	Ecol	0.175155	0.222125	-0.0189245	0.0355765	0.0413524	0.0229413	0.0510343	0.0291383
Erwinia phage vB_EamM-Y2	NC_019504.1	Eamy	0.241555	0.242216	0.179223	0.123624	0.192707	0.00853189	0.142466	0.143063
Escherichia phage wV7	NC_019505.1	Ecol	0.165519	0.219224	0.00486663	0.0547453	0.0543337	0.0360081	0.0446441	0.0253295
Clostridium phage phiCP13O	NC_019506.1	Cper	0.145597	0.136714	0.12066	0.117917	0.0256057	0.0723798	0.0191819	-0.0183626
Clostridium phage phiCP34O	NC_019508.1	Cper	0.17006	0.123717	0.156349	0.126732	0.0408864	0.081905	0.0162941	-0.0221196
Cronobacter phage ESP2949-1	NC_019509.1	Csak	-0.0106727	-0.00488002	-0.0624592	0.0792683	0.0427485	0.0265541	0.0930156	-0.0690041
Erwinia phage vB_EamP-L1	NC_019510.1	Eamy	0.00427505	0.224966	0.0903776	0.331419	0.216509	0.18898	-0.0707887	0.0578933
Staphylococcus phage SA11	NC_019511.1	Saur	-0.253423	0.102958	0.245187	0.157032	0.172372	0.168169	-0.16403	-0.0860421
Helicobacter phage 1961P	NC_019512.1	Hpyl	-0.23889	-0.183786	0.120722	0.093108	0.0870074	0.105522	-0.130799	-0.0749964
Staphylococcus phage SMSAP5	NC_019513.1	Saur	-0.0431231	0.0677756	0.145955	0.135665	0.0882249	0.0815453	-0.0403499	-0.0636201
Erwinia phage vB_EamP-S6	NC_019514.1	Eamy	0.0422081	0.34968	0.021029	-0.0545651	0.215239	-0.0359129	0.00443907	0.117419
Bacillus phage BCD7	NC_019515.1	Bcer	0.302037	0.337733	0.2261	0.259446	0.180849	0.23167	0.0169598	-0.000469615
Enterobacteria phage vB_EcoM-FV3	NC_019517.1	Ecol	-0.161989	-0.0125182	0.12926	0.126469	0.0574328	0.00756491	-0.104341	-0.0914404
Vibrio phage vB_VchM-138	NC_019518.1	Vcho	-0.323044	-0.0564081	-0.36784	0.0282766	-0.145023	-0.0553671	0.11211	0.043105
Pectobacterium phage ZF40	NC_019522.1	Pcar	-0.0890195	-0.0142056	-0.773284	-0.730212	-0.218921	-0.415895	0.181513	0.0919307
Clostridium phage phi24R	NC_019523.1	Cper	-0.00784518	0.0747454	0.0533365	0.0682331	0.0344569	0.0409259	-0.0105433	-0.0311804
Enterobacter phage Enc34	NC_019524.1	Ecan	-0.0830504	0.0980766	0.0214231	0.21884	0.103446	0.140705	0.022931	-0.0652553
Bdellovibrio phage phi1422	NC_019525.1	Bbac	0.294785	0.0705835	0.140282	0.117351	0.0329037	0.0102174	-0.00661187	-0.0547286
Aeromonas phage vB_AsaM-56	NC_019527.1	Asal	-0.248224	-0.0596596	-0.0966426	0.0729215	0.0937084	-0.0436116	0.0584505	-0.0396604
Aeromonas phage phiAS7	NC_019528.1	Asal	-0.0303266	0.323534	-0.013167	0.286501	0.175687	0.191846	0.0597131	0.0821581
Vibrio phage pVp-1	NC_019529.1	Vpar	-0.171042	0.171561	0.107418	0.0177187	0.0534546	0.0325847	-0.127402	-0.0108084
Salmonella phage PhiSH19	NC_019530.1	Styp	0.233019	0.225252	-0.0490841	0.175237	0.0528766	0.0109119	0.13465	0.0233373
Aeromonas phage CC2	NC_019538.1	Ahyd	0.0843356	0.131529	-0.068932	0.197254	-0.0335162	0.0751555	0.0679909	-0.0572586
Salmonella phage vB_SenS-Ent1	NC_019539.1	Sent	-0.0978101	0.215371	-0.0718466	0.153672	-0.0325753	0.116081	0.103291	-0.0147166
Acinetobacter phage Bphi-B1251	NC_019541.1	Abau	0.000757519	0.0198652	0.184683	0.12451	0.140873	0.0448621	-0.0551728	-0.0369504
Aeromonas phage Aes508	NC_019543.1	Asal	0.170224	0.12118	-0.153275	0.029741	-0.00217653	-0.0126758	0.107408	-0.00806283
Salmonella phage SPN3UB	NC_019545.1	Styp	0.0775013	0.166226	-0.125499	-0.108274	0.0327977	-0.098593	0.0645502	0.0164335
Ralstonia phage RSS0	NC_019548.1	Rsol	-0.0655088	0.0241369	-0.139763	0.097258	-0.0420949	0.00471539	-0.00528833	-0.0857924
Staphylococcus phage JD007	NC_019726.1	Saur	-0.156245	0.135419	0.196512	0.112124	0.126601	0.135941	-0.079366	-0.0294171
Klebsiella phage KP36	NC_019781.1	Kpne	0.0733453	0.129911	-0.0132847	0.172693	0.00110742	0.0457688	0.138565	-0.0150413
Pseudomonas phage vB_PaeP_p2-10_Or1	NC_019813.1	Paer	-0.0321663	0.183677	0.28932	0.381899	0.21465	0.228864	-0.181414	-0.0596286
Yersinia phage phiR1-RT	NC_019909.1	Yent	0.0438696	0.237428	0.000537648	0.053984	0.0342511	0.0158005	0.0646085	0.0546285
Yersinia phage phi80-18	NC_019911.1	Yent	-0.197208	0.282277	0.20658	0.315825	0.156091	0.153479	-0.135346	0.0180672
Bacillus phage BMBtp2	NC_019912.1	Bthu	0.037958	0.180704	-0.0498583	0.108709	-0.0122956	0.0644441	0.0558261	-0.00102387
Pseudomonas phage PaP1	NC_019913.1	Paer	0.0963973	0.226168	0.147991	0.177591	0.0983524	0.119062	-0.102833	0.00131402
Staphylococcus phage StB27	NC_019914.1	Shom	0.10008	0.12626	0.103443	0.156096	0.0935808	0.0848884	0.00229446	0.000295738
Lactobacillus phage ATCC 8014-B1	NC_019916.1	Lpla	-0.206404	-0.00602746	-0.313965	0.161038	-0.317564	0.00969914	0.198263	0.0301759
Burkholderia phage BcepMigl	NC_019917.1	Bcen	0.289132	0.262894	-0.205	0.303648	-0.0512928	0.182257	0.152286	-0.0994972
Pseudomonas phage vB_PaeM_C2-10_Ab1	NC_019918.1	Paer	0.144825	0.228893	0.170227	0.188411	0.1083	0.118523	-0.0959857	-0.0028711
Yersinia phage phiR201	NC_019919.1	Yent	-0.0116105	0.203207	0.08852	-0.0177537	0.0311635	-0.0482227	-0.0639923	0.0470315
Clostridium phage phi8074-B1	NC_019924.1	Cspo	0.0249819	0.212359	0.159678	0.1165	0.065309	0.105533	-0.00747665	0.0382141
Cronobacter phage ENT47670	NC_019927.1	Csak	-0.0217671	0.0818343	0.00371005	-0.0220679	0.132288	-0.00741473	0.018164	0.00083783
Helicobacter phage KHP30	NC_019928.1	Hpyl	-0.279388	-0.224267	0.106581	0.0602825	0.0536784	0.0664437	-0.149025	-0.0569799
Erwinia phage phiEaH2	NC_019929.1	Eamy	0.0765333	0.217751	0.106643	0.174431	0.0605189	0.0613277	0.020652	-0.000979763
Helicobacter phage KHP40	NC_019931.1	Hpyl	-0.290686	-0.225009	0.123719	0.0870486	0.088272	0.118258	-0.166413	-0.0903991
Erwinia phage ENT90	NC_019932.1	Eamy	-0.164972	0.0119274	-0.187131	-0.304893	-0.156869	-0.269007	0.0729759	-0.0414814
Cronobacter phage ENT39118	NC_019934.1	Csak	0.0149839	0.106551	-0.121311	-0.110089	0.0296873	-0.101199	0.0680131	-0.0667537
Pseudomonas phage KPP12	NC_019935.1	Paer	0.480492	0.320731	0.139012	0.283908	0.181061	0.176416	0.0184303	-0.0517412
Klebsiella phage KP27	NC_020080.1	Kpne	0.111124	0.212564	-0.0750397	0.0931124	-0.0180369	0.0079964	0.100538	-0.0266647
Bacillus phage phiAGATE	NC_020081.1	Bpum	-0.0507243	0.0591602	0.199857	0.101283	0.133339	0.139722	-0.207925	-0.0756302
Streptococcus phage TP-J34	NC_020197.1	Sthe	-0.0342353	-0.0235381	0.0487519	0.0371795	0.053919	-0.0513688	-0.0185268	0.00347024
Klebsiella phage JD001	NC_020204.1	Kpne	-0.041687	0.11678	-0.2943	-0.0482385	-0.000966306	-0.0714321	0.15602	0.00959553
Enterobacteria phage UAB_Phi78	NC_020414.1	Sent	-0.0860299	0.267499	0.336644	0.474093	0.328124	0.290598	-0.214912	-0.0610281
Salmonella phage S16	NC_020416.1	Sent	0.157764	0.183593	0.0051543	0.0435496	0.0136025	0.0358747	0.0941091	0.040391
Bacillus phage Eoghan	NC_020477.1	Bpum	-0.142024	-0.164856	0.21082	0.199341	0.221755	0.168228	-0.114875	-0.115453
Bacillus phage Andromeda	NC_020478.1	Bpum	-0.13024	-0.111438	0.205881	0.214961	0.166073	0.175786	-0.12478	-0.112048
Bacillus phage Curly	NC_020479.1	Bpum	-0.132769	-0.134589	0.189904	0.211728	0.164296	0.165262	-0.115621	-0.108119
Bacillus phage Finn	NC_020480.1	Bpum	-0.09571	-0.115939	0.163922	0.175601	0.151043	0.139986	-0.0601165	-0.101757
Vibrio phage VvAW1	NC_020488.1	Vvul	-0.259845	0.086408	0.276567	0.330478	0.194262	0.0959098	0.000813342	-0.0484115
Rhodobacter phage RcapNL	NC_020489.1	Rcap	-0.293707	-0.236968	-0.214816	0.074169	-0.0149198	-0.0663812	0.0610556	-0.283327
Bacillus phage vB_BceM-Bc431v3	NC_020873.1	Bcer	0.0768876	0.201021	0.178053	0.161784	0.0925771	0.15111	-0.0853382	0.00397719
Mycobacterium phage First	NC_020876.1	Msme	-0.0194603	0.247822	-0.0800069	0.467596	-0.0174334	0.282853	-0.111262	-0.139928
Bacillus phage PM1	NC_020883.1	Bsub	0.251439	0.178483	0.0625516	0.210091	0.028869	0.123794	0.0310537	-0.105033
Pseudomonas phage Phi-S1	NC_021062.1	Pflu	0.171933	0.304577	0.177399	0.610449	0.222952	0.412178	-0.0898041	-0.125375
Acinetobacter phage Abp1	NC_021316.1	Abau	-0.148545	0.179658	0.229993	0.276324	0.160168	0.144951	-0.140769	0.0236139
Salmonella phage L13	NC_021317.1	Sgal	-0.070199	0.206249	-0.0385108	0.138566	-0.0386089	0.102485	0.135671	0.00201544
Staphylococcus phage StauST398-2	NC_021323.1	Saur	0.0147892	0.0731909	0.109988	0.107302	0.075357	0.0737481	-0.0526074	-0.0675309
Clostridium phage vB_CpeS-CP51	NC_021325.1	Cper	0.0646007	0.16333	0.133112	0.0423532	0.072097	0.0602412	-0.0452982	-0.0273583
Staphylococcus phage StauST398-1	NC_021326.1	Saur	-0.193452	-0.0171006	0.0193882	0.0769003	0.00160316	0.0263912	0.0438963	-0.0181732
Shigella phage pSf-1	NC_021331.1	Sfle	-0.120129	-0.0602945	0.0185184	0.142843	0.0377189	0.0106053	0.124702	-0.0168899
Staphylococcus phage StauST398-3	NC_021332.1	Saur	-0.0814732	-0.00436796	0.0706188	0.130558	0.0101587	0.0543602	0.0189549	-0.0164599
Mycobacterium phage WIVsmall	NC_021334.1	Msme	0.223292	0.234563	-0.517597	0.00399229	-0.100604	-0.0480698	0.187221	0.0705766
Bacillus phage MG-B1	NC_021336.1	Bwei	0.155248	0.200504	0.163589	0.203741	0.13281	0.171302	0.075865	-0.0012413
Edwardsiella phage PEi2	NC_021342.1	Eict	-0.032085	0.0177697	-0.292141	0.0066447	-0.224005	-0.0459758	0.135777	0.0152248
Burkholderia phage ST79	NC_021343.1	Bpse	0.388204	0.230807	-0.38784	0.218913	-0.237623	0.010299	0.234434	-0.0861702
Enterobacteria phage Lw1	NC_021344.2	Ecol	0.235336	0.286833	-0.0746278	0.107358	-0.0462729	-0.00489007	0.119755	-0.0133839
Rhodococcus phage E3	NC_021347.1	Requ	-0.0226101	0.23392	-0.123353	0.480734	-0.0793513	0.264532	-0.102098	-0.167769
Cronobacter phage CR5	NC_021531.1	Csak	0.0402671	0.180714	0.13031	0.136729	0.0847361	0.081937	-0.000228637	0.00472213
Alteromonas phage vB_AmaP_AD45-P1	NC_021532.1	Amac	-0.25459	0.0126057	0.221067	0.0924307	0.0769887	0.0998902	-0.242068	-0.142324
Mycobacterium phage BTCU-1	NC_021533.1	Msme	0.179746	0.365484	-0.0989526	0.388505	0.033295	0.265955	-0.0603703	-0.0498727
Vibrio phage JA-1	NC_021540.1	Vcho	0.0744363	0.326307	0.219213	0.157957	0.176229	0.10014	0.0327286	0.0994402
Vibrio phage VFJ	NC_021562.1	Vcho	-0.0250223	-0.18668	0.0327323	0.046557	-0.0553768	-0.0471256	0.0425424	-0.0197785
Stenotrophomonas phage phiSMA7	NC_021569.1	Smal	0.0495643	0.282959	0.0805237	0.220094	0.0985818	-0.0115577	0.0803938	-0.017006
Salmonella phage FSL SP-058	NC_021772.1	Sent	0.0316567	0.260054	0.0901241	0.0438922	0.180389	0.0354777	-0.00502026	0.129573
Staphylococcus phage JS01	NC_021773.2	Saur	0.0115904	0.0633378	0.0937457	0.120718	0.0651302	0.0600359	-0.00701518	-0.0150817
Salmonella phage FSL SP-004	NC_021774.1	Sent	-0.114867	-0.0731022	-0.266862	-0.265602	-0.0429645	-0.166657	0.0528264	-0.0863583
Salmonella phage FSL SP-031	NC_021775.1	Sent	-0.0668303	0.224646	-0.0170399	0.0574301	0.0124893	0.0165277	0.093114	0.0194405
Vibrio phage VPMS1	NC_021776.1	Vpar	-0.495841	0.0398968	0.39076	0.240114	0.318288	0.217506	-0.374603	-0.0680957
Mannheimia phage vB_MhM_1152AP	NC_021778.1	Mhae	-0.277773	-0.244578	0.0273331	-0.0490218	-0.1074	-0.212959	0.00483844	-0.00150337
Salmonella phage FSL SP-030	NC_021779.1	Sent	0.127361	0.227274	0.0343457	0.300801	0.0720806	0.190128	0.0229991	-0.149294
Salmonella phage FSL SP-088	NC_021780.1	Sent	0.0923065	0.194538	-0.0412693	0.294306	0.0661179	0.185193	0.0661575	-0.141315
Salmonella phage FSL SP-076	NC_021782.1	Sent	0.0221312	0.268672	0.0687799	0.0426021	0.163233	0.0295903	0.013456	0.134395
Salmonella phage iEPS5	NC_021783.1	Sent	0.14511	0.229516	-0.0362049	0.310679	0.0729848	0.187411	0.0608047	-0.14285
Staphylococcus phage SA12	NC_021801.1	Saur	-0.0865551	0.0429598	0.0199233	0.0689995	0.0141599	0.0338312	0.0261074	0.00956202
Bacillus phage phiNIT1	NC_021856.1	Bsub	-0.0996489	0.0397099	0.186814	0.110165	0.163873	0.13811	-0.216306	-0.105565
Lactococcus phage BM13	NC_021861.1	Llac	0.0697063	0.0582009	0.14465	0.122548	0.0958643	0.0186949	-0.0170016	0.00768118
Ralstonia phage RSS30	NC_021862.1	Rsol	0.321928	0.064248	-0.228269	0.107221	-0.391663	0.0144051	0.0372514	-0.0356658
Staphylococcus phage SA13	NC_021863.1	Saur	-0.105498	0.020427	0.037164	0.0876982	0.0105789	0.0378647	-0.00371008	-0.0215952
Ralstonia phage RSS20	NC_021866.1	Rsol	-0.0205683	0.0711316	-0.3463	0.166319	-0.0843692	0.018675	-0.00702043	-0.14134
Flavobacterium phage 6H	NC_021867.1	Fpsy	0.127688	0.109145	0.0248232	-0.0693957	-0.0425385	-0.070969	0.0117624	-0.0469557
Pseudomonas phage MPK7	NC_022091.1	Paer	-0.0462996	0.395444	0.0564958	0.466126	0.104155	0.23276	-0.137859	-0.0709857
Bacillus phage Wip1	NC_022094.1	Bant	0.139376	0.132296	0.0791312	0.194255	0.0963504	0.144253	0.00557605	-0.108026
Pseudomonas phage PaBG	NC_022096.1	Paer	0.0995839	0.267732	0.131542	0.381401	0.141651	0.217473	-0.0631417	-0.0849644
Escherichia phage 2 JES-2013	NC_022323.1	Ecol	-0.163575	-0.0159765	0.124693	0.121701	0.0453455	-0.00333608	-0.100839	-0.0911428
Propionibacterium phage PHL112N00	NC_022334.1	Pacn	-0.0182683	0.0791055	-0.454595	-0.0732275	-0.0437015	-0.0422206	0.0122803	-0.0315907
Propionibacterium phage PHL067M10	NC_022335.1	Pacn	-0.0122974	0.0858249	-0.371863	-0.0247135	-0.0311963	-0.0282263	-0.0168533	-0.053961
Propionibacterium phage PHL010M04	NC_022336.1	Pacn	-0.032469	0.0301938	-0.387135	0.00921265	-0.059288	-0.0283345	-0.0348341	-0.0777213
Propionibacterium phage PHL071N05	NC_022337.1	Pacn	-0.00275895	0.0264689	-0.41363	-0.0364989	-0.0278002	-0.0416245	0.020061	-0.0438401
Propionibacterium phage PHL060L00	NC_022338.1	Pacn	-0.0791554	0.0624173	-0.369202	-0.00926589	-0.0356239	-0.0168545	-0.0374174	-0.0584919
Propionibacterium phage PHL037M02	NC_022339.1	Pacn	0.02715	0.0559033	-0.368622	-0.040512	-0.0727263	-0.048647	0.00357292	-0.0330982
Propionibacterium phage PHL114L00	NC_022340.1	Pacn	-0.0454651	0.017738	-0.414909	-0.0284082	-0.0500745	-0.0472779	0.0289587	-0.0434154
Propionibacterium phage PHL113M01	NC_022341.1	Pacn	-0.0117119	0.0789633	-0.400935	0.0154233	-0.0383811	-0.00680979	0.0136872	-0.036282
Propionibacterium phage PHL111M01	NC_022342.1	Pacn	0.00409441	0.0200303	-0.414245	-0.0482364	-0.0529687	-0.0495023	0.0187674	-0.0496279
Burkholderia phage phiE125	NC_003309.1	Btha	0.278792	0.131997	-0.127416	0.224055	-0.0966001	0.0559508	0.0943745	-0.0793015
