# Supplementary material for: Motif depletion in bacteriophages infecting hosts with CRISPR systems
Source: BMC Genomics. 2014 Aug 8;15(1):663. doi: 10.1186/1471-2164-15-663 (PMC4246573; doi:10.1186/1471-2164-15-663)
Supplement: Supplementary file 3 — Additional file 3: r PAM values for the motifs analyzed in the text for the Streptococcus data set. Motifs on both strands were subsumed into one ratio. (XLSX 53 KB) [file 12864_2014_6677_MOESM3_ESM.xlsx]

## Sheet: Ratios
strain	GAA Resampling	GAA Substring	GG Resampling	GG Substring	GGNG Resampling	GGNG Substring	AGAAW Resampling	AGAAW Substring	AAAAW Resampling	AAAAW Substring	ANAAW Resampling	ANAAW Substring
858	-0.0178354	0.0180449	-0.207476	-0.134742	-0.207657	0.0315183	-0.0861729	-0.065845	-0.203777	0.015428	-0.147392	0.0110792
2972	-0.0699963	-0.0186193	-0.247788	-0.130854	-0.21641	0.0386733	0.0106234	-0.091254	-0.28582	0.0180206	-0.190242	-0.0119864
5093	0.000679395	-0.0203088	-0.320862	-0.21001	-0.246405	0.11599	0.0654663	-0.0477192	-0.159836	0.0491895	-0.119291	0.0120603
7201	-0.0198263	-0.0122906	-0.158203	-0.0952976	-0.235262	0.0156335	0.0479029	-0.04127	-0.177968	-0.00221237	-0.165518	-0.0427771
Abc2	-0.117434	-0.0749857	-0.166136	-0.0847788	-0.187952	0.013451	-0.114459	-0.019073	-0.194269	0.0367845	-0.179889	0.00449185
ALQ13.2	-0.0384105	-0.0448803	-0.176356	-0.121708	-0.168467	0.0745483	0.0589365	-0.0990348	-0.201042	0.0840305	-0.120798	0.0283654
Cp-1	-0.0753425	0.0453872	-0.0223113	0.0352118	-0.108387	0.1102	0.517961	0.121014	-0.112375	0.0825257	0.0437839	0.0554193
Dp-1	0.368404	0.30066	-0.259667	-0.182788	-0.154302	0.177616	0.0228557	0.0748479	-0.331119	-0.0846506	-0.17537	-0.0328073
DT1	-0.0786756	-0.0437351	-0.127914	-0.0251556	-0.187156	0.0254043	-0.0738481	-0.0608505	-0.154886	0.0653292	-0.153528	0.0113734
JX01	-0.355182	-0.242788	-0.479346	-0.114513	-0.156833	0.298416	-0.260481	-0.0616408	-0.00377676	-0.0224927	-0.0891128	-0.0398799
LYGO9	-0.356593	-0.222029	-0.472495	-0.185831	-0.185522	0.242418	-0.28703	-0.0517741	0.00280748	-0.0299646	-0.0680861	-0.0438949
M102AD	-0.174164	-0.211364	-0.625072	-0.480255	-0.260739	0.0949458	0.136939	-0.0546051	-0.136199	0.0319618	-0.0903572	-0.0294042
MM1	-0.235873	-0.230887	-0.153114	-0.0379372	-0.0497291	0.26465	0.101365	0.0156252	-0.0287356	0.00196929	-0.0326753	-0.0303364
MM1_1998	-0.234729	-0.227053	-0.150728	-0.0530277	-0.0596302	0.25094	0.0719138	0.0137538	-0.0313263	-0.004654	-0.0368956	-0.0304061
O1205	-0.0727485	-0.0325312	-0.321725	-0.157221	-0.174998	0.189424	-0.0481306	-0.131085	-0.280407	-0.0348474	-0.183773	-0.0313171
P9	-0.377208	-0.320816	-0.178693	-0.0664978	-0.0472292	0.24531	-0.17706	0.0521263	0.0725951	-0.0380381	-0.037056	-0.0156086
PH10	0.0795347	-0.00574713	-0.310297	-0.140161	-0.284293	0.106922	0.116814	0.085469	-0.148911	-0.0225783	-0.0695049	0.0242841
PH15	-0.0869456	-0.144654	-0.304507	-0.140738	-0.192541	0.172543	0.00817972	0.0023714	-0.180675	0.00791606	-0.109077	-0.0138405
phi3396	-0.593319	-0.463539	-0.190275	-0.107394	-0.296814	0.071183	-0.24564	0.0204242	0.124894	-0.0269848	-0.0167777	-0.0231928
phiNJ2	-0.613439	-0.373589	-0.0158446	0.0512708	-0.0963374	0.188269	0.0270334	-0.0258313	-0.302563	-0.0458377	-0.162199	-0.0410451
Sfi11	-0.0629214	-0.0418327	-0.32592	-0.152959	-0.218309	0.176634	0.0160592	-0.0624005	-0.269413	0.0241758	-0.145284	-0.00350136
Sfi19	-0.0295786	-0.057482	-0.154809	-0.0287671	-0.185521	0.0576005	0.0229611	-0.0791883	-0.270648	0.0487952	-0.17869	-0.00824996
Sfi21	-0.0880837	-0.0507046	-0.200392	-0.0616806	-0.244393	0.05683	0.111031	-0.0478504	-0.244405	0.0397943	-0.159532	-0.0199078
SMP	-0.0416957	-0.0498214	-0.0844027	-0.0525124	-0.27182	0.0818679	0.140832	0.0984045	-0.0983478	0.0498129	-0.0598925	0.0477444
YMC-2011	-0.138671	-0.00328591	-0.0601348	-0.0310154	-0.214139	-0.0163226	0.135554	0.0499187	-0.197912	0.0167551	-0.13025	0.00657512
40922	0.236275	-0.0470659	-0.023482	-0.13423	-0.117292	0.141296	0.0478045	-0.00604852	-0.0832105	0.061607	-0.138852	-0.00891045
11865	0.118491	0.000816559	-0.122117	-0.0257546	-0.228285	0.0623102	0.0655121	0.0159629	-0.0235363	0.0647553	-0.0538064	0.0308649
2167	-0.121489	-0.0715979	-0.121377	-0.102382	-0.0992488	0.109635	0.103326	0.0247318	-0.0587669	0.046313	-0.0912601	0.00227139
23782	0.141731	-0.00175778	-0.147519	-0.0377475	-0.305524	0.0492677	0.0749935	0.00888078	-0.0762659	0.023813	-0.104787	0.00337481
315.1	-0.610638	-0.517925	-0.25302	-0.130676	-0.204	0.0935005	-0.299852	-0.0492546	0.148514	0.00345077	-0.0193271	-0.00678024
315.2	-0.446042	-0.351031	-0.178831	-0.0562252	-0.0968125	0.279105	-0.150726	0.0210941	0.0898773	-0.0287479	-0.0136749	-0.0387161
315.3	-0.416336	-0.334025	-0.186156	-0.0656804	-0.11473	0.212858	-0.195116	0.0557519	0.0733913	-0.054342	-0.0234237	-0.0322806
315.4	-0.611608	-0.519909	-0.177675	-0.112649	-0.125005	0.193037	-0.403806	0.0276335	0.125745	-0.0253353	-0.0139572	-0.0267449
315.5	-0.76023	-0.56962	-0.241749	-0.124455	-0.131374	0.238067	-0.364978	-0.14952	0.0785673	-0.0831555	-0.0234891	-0.0735763
315.6	-0.365059	-0.304068	-0.215006	-0.0765109	-0.0400182	0.233827	-0.181268	0.0335147	0.0726648	-0.00503385	-0.0386086	-0.0061691
34117	-0.0878575	-0.0961632	-0.206344	-0.145134	-0.133207	0.10565	0.0495164	0.0316631	0.0325959	0.0534267	-0.0743554	0.0116485
8140	-0.0633785	-0.105368	-0.187268	-0.139065	-0.169821	0.0892004	0.0762225	0.0211005	-0.00715455	0.0634556	-0.0486561	0.0170674
EJ-1	0.0751295	0.0245328	-0.254761	-0.165649	-0.170951	0.209407	0.148293	-0.000869899	-0.237304	0.00225397	-0.0869352	0.0109703
phi-m46.1	0.143058	0.0669684	0.00487928	0.0690919	-0.0779296	0.160042	0.236764	0.066215	-0.181914	0.0426921	-0.0675629	0.0376697
phi-SsUD.1	0.138563	0.0612691	0.0178012	0.094064	-0.055578	0.216462	0.200477	0.0510284	-0.203113	0.034281	-0.0788666	0.022483
SM1	0.031642	-0.0477056	-0.184898	-0.0721151	-0.156726	0.13938	0.0881702	0.0639063	-0.0421255	-0.0514433	-0.0210792	-0.0190784
V22	-0.0638143	-0.0898816	-0.174428	-0.11338	-0.103396	0.142607	0.0749702	0.0317254	0.024634	0.0855946	-0.047261	0.0391429
TP-J34	-0.0365761	-0.0236305	-0.371648	-0.18041	-0.191436	0.15384	-0.140109	-0.12467	-0.281593	0.00295816	-0.195251	-0.0253211
M102	-0.0960681	-0.145412	-0.675681	-0.509678	-0.270845	0.106984	0.115728	-0.060006	-0.104697	0.0338761	-0.0847858	-0.0127275
